# Supplementary material for: Quantitative Examination of Five Stochastic Cell-Cycle and Cell-Size Control Models for Escherichia coli and Bacillus subtilis
Source: Front Microbiol. 2021 Oct 26;12:721899. doi: 10.3389/fmicb.2021.721899 (PMC8594374; doi:10.3389/fmicb.2021.721899)
Supplement: Supplementary file 2 [file Table_1.xlsx]

## Sheet: Contents
Data S1. Quantitative examination of five stochastic cell-cycle and cell-size control models for Escherichia coli and Bacillus subtilis
Description of data
This dataset contains the data of steady state growth under different nutrient conditions. Each sheet includes the data from one particular experiment, and sheet name indicates the strain background and growth media. In the text file, each row represents the physiological parameters measured from one division cycle of a single cell. In each row, from left to right, the 14 columns are 1 - septum p…

## Sheet: B. subtilis S750 mannose
septum position	elongation rate (1/hour)	initiation size per ori (micron)	tau_cyc (minute)	B period (minute)	C period (minute)	D period (minute)	division size (micron)	newborn size (micron)	generation time (minute)	added size (micron)	cell width (micron)	added initiation size per ori (micron)
0.468	0.5775	1.7255	138	75	60	78	5.5625	1.8301	120	3.7324	0.7111	1.0532
0.4375	0.5473	1.6585	93	57	54	39	4.2891	2.6934	51	1.5957	0.6325	1.8657
0.4878	0.6391	1.6605	111	75	54	57	5.3281	2.4121	72	2.916	0.7075	1.3538
0.5156	0.6721	1.368	105	21	63	42	4.0352	1.6299	75	2.4053	0.7119	1.4534
0.501	0.6587	1.43	126	33	54	72	5.5234	2.8691	63	2.6543	0.7076	1.5011
0.5229	0.6319	1.5976	120	15	54	66	5.6016	2.1934	87	3.4082	0.6739	1.9348
0.4888	0.4403	1.8271	162	30	69	93	5.6016	2.2832	123	3.3184	0.7486	1.1812
0.4526	0.5789	1.7977	90	39	51	39	4.6328	2.8613	48	1.7715	0.7	1.6778
0.5762	0.562	1.7235	114	45	60	54	4.7617	2.0195	102	2.7422	0.7304	1.5671
0.5059	0.5325	1.8555	126	24	63	63	5.4219	2.5	87	2.9219	0.723	1.6565
0.5342	0.5596	1.5925	117	39	78	39	4.6055	2.0176	84	2.5879	0.7328	1.5336
0.5093	0.6063	1.69	138	12	51	87	6.3164	3.0254	72	3.291	0.7801	1.3345
0.5088	0.6077	1.3792	141	18	63	78	5.6562	2.4609	78	3.1953	0.8188	1.3244
0.5024	0.6332	1.693	114	21	51	63	5.5859	2.9062	60	2.6797	0.7773	1.498
0.4917	0.6453	1.5651	111	21	48	63	5.2148	2.9609	54	2.2539	0.7438	1.6849
0.5425	0.501	1.4391	126	42	60	66	4.0977	1.8301	96	2.2676	0.728	1.7621
0.5068	0.549	1.69	105	45	51	54	4.3672	2.4121	66	1.9551	0.7388	1.365
0.5054	0.6298	1.691	93	6	51	42	4.4648	2.5547	51	1.9102	0.7119	1.6301
0.5161	0.7331	1.5072	90	3	48	42	4.1836	2.791	33	1.3926	0.7222	1.5722
0.4795	0.7466	1.3813	87	21	48	39	8.5703	3.791	69	4.7793	0.7997	1.5112
0.5381	0.6988	1.43	48	60	39	9	4.8359	2.8145	45	2.0215	0.8106	0.845
0.4624	0.6211	1.4036	120	12	48	72	5.4062	3.584	36	1.8223	0.7615	1.3284
0.5264	0.5117	1.7692	99	39	54	45	3.8457	1.71	96	2.1357	0.6443	2.1328
0.5234	0.6157	1.626	132	30	54	78	6.5312	2.1992	105	4.332	0.6768	1.7052
0.5024	0.6131	1.6656	96	42	54	42	4.8477	3.4199	33	1.4277	0.6656	1.8667
0.5181	0.6166	1.5448	132	9	60	72	5.3047	2.7422	69	2.5625	0.6932	1.5996
0.5132	0.5625	1.7012	90	30	51	39	4.4375	2.5	57	1.9375	0.7115	1.429
0.5176	0.6024	1.6656	102	48	51	51	5.4492	2.4355	75	3.0137	0.6946	1.7448
0.4895	0.6871	1.5925	102	30	42	60	5.4453	2.5391	63	2.9062	0.7258	0.52
0.4573	0.5714	1.56	105	21	51	54	4.6758	2.2109	75	2.4648	0.6944	1.5052
0.5068	0.6208	1.4716	105	9	57	48	4.3359	2.4277	54	1.9082	0.6927	1.6809
0.5469	0.7084	1.6006	114	21	48	66	6.6953	2.5879	81	4.1074	0.7183	0.648
0.4766	0.5919	1.755	108	3	48	60	4.8438	2.6523	57	2.1914	0.7009	1.0766
0.5312	0.602	1.7235	108	24	54	54	5.1758	2.7578	66	2.418	0.6663	1.6138
0.5171	0.6389	1.3975	114	18	69	45	4.2773	2.0312	72	2.2461	0.6969	1.9338
0.5293	0.6465	1.5976	123	21	81	42	5.6367	2.8711	69	2.7656	0.6562	1.6199
0.541	0.6313	1.3975	84	33	72	12	6.9141	3.1738	75	3.7402	0.7172	1.432
0.4883	0.6381	1.3975	126	24	54	72	5.8945	3.0469	63	2.8477	0.7061	1.3325
0.4995	0.5671	1.5326	96	21	51	45	4.3047	2.3848	57	1.9199	0.7115	1.4818
0.6616	0.5907	1.431	153	15	54	99	5.957	2.9961	78	2.9609	0.7104	1.5265
0.5483	0.6405	1.56	78	45	51	27	7.0273	3.1738	75	3.8535	0.6868	1.3041
0.4929	0.532	2.3806	99	6	42	57	5.7109	2.9824	75	2.7285	0.6725	1.1517
0.5225	0.4942	1.6362	96	21	60	36	3.3613	1.8105	72	1.5508	0.6774	1.7499
0.5	0.5928	1.5275	108	6	54	54	4.8125	2.7031	54	2.1094	0.6773	1.7225
0.4634	0.7229	1.2502	114	6	51	63	4.7031	3.0605	39	1.6426	0.7332	1.1548
0.4214	0.7159	1.5275	63	42	57	6	5.9922	3.0879	57	2.9043	0.7459	1.3041
0.6289	0.6287	1.7418	123	12	48	75	6.8867	2.9199	87	3.9668	0.7076	1.6991
0.5063	0.7025	1.6605	72	6	33	39	4.3633	2.5352	45	1.8281	0.7282	1.1527
0.542	0.5753	1.5011	117	21	51	66	4.543	2.3477	72	2.1953	0.7925	1.7083
0.5654	0.5946	1.5955	120	39	69	51	5.2344	2.3027	81	2.9316	0.7295	1.5488
0.5361	0.6228	1.7875	135	42	48	87	7.0977	3.3555	72	3.7422	0.7498	4.5175
0.5239	0.5774	1.6301	114	21	54	60	5.25	2.2852	84	2.9648	0.7282	1.882
0.4841	0.5397	1.4716	132	30	60	72	5.0156	2.0801	96	2.9355	0.7258	1.1568
0.5723	0.5734	1.7418	108	24	51	57	5.125	2.8438	60	2.2812	0.7794	1.2421
0.4587	0.5309	1.5356	132	24	60	72	5.5352	2.0547	108	3.4805	0.7898	1.4016
0.5249	0.5901	1.5275	114	33	54	60	5.2031	2.9512	60	2.252	0.7101	1.9277
0.4309	0.6179	1.5763	120	15	54	66	5.7109	2.0156	99	3.6953	0.7716	1.3102
0.4873	0.585	1.5356	105	39	57	48	4.6992	2.1934	78	2.5059	0.7274	1.4788
0.4734	0.7149	1.5275	111	39	54	57	6.4609	2.8711	66	3.5898	0.7575	1.8038
0.5156	0.5228	1.9398	96	3	27	69	4.5664	2.8789	54	1.6875	0.7429	1.3752
0.5581	0.5609	1.6656	105	30	51	54	4.5586	2.6348	69	1.9238	0.7337	1.8586
0.606	0.5405	1.5722	111	3	51	60	3.9746	2.5547	66	1.4199	0.7347	1.5275
0.4636	0.6217	1.6088	108	12	51	57	4.7617	3.2012	39	1.5605	0.7399	1.4787
0.4761	0.5483	1.5041	117	12	54	63	4.6719	2.4922	63	2.1797	0.7221	1.427
0.4644	0.5723	1.6138	117	3	57	60	5.0703	2.7422	63	2.3281	0.6644	1.4473
0.4885	0.6386	1.8271	96	42	48	48	5.3633	2.6934	63	2.6699	0.6462	1.2929
0.5327	0.5697	1.5925	93	21	51	42	4.0742	2.3535	54	1.7207	0.6929	1.4625
0.5337	0.6675	1.562	66	15	57	9	6.7422	4.1602	42	2.582	0.7085	1.688
0.4927	0.5482	1.7276	102	27	54	48	4.4844	2.6211	57	1.8633	0.7025	1.3518
0.5034	0.605	1.5498	135	15	54	81	5.75	2.5391	81	3.2109	0.7014	1.5722
0.4841	0.5778	1.4655	96	42	60	36	3.7988	2.0547	66	1.7441	0.7109	1.5245
0.5107	0.6796	1.6006	93	3	48	45	5.3164	2.7676	54	2.5488	0.7029	1.5356
0.5381	0.5507	1.5305	99	9	60	39	4.8867	2.4707	72	2.416	0.7071	1.8495
0.5415	0.6569	1.5955	117	15	63	54	6.3164	2.791	72	3.5254	0.7078	2.0465
0.5347	0.6056	1.3325	111	6	57	54	4.75	2.207	72	2.543	0.6772	1.5925
0.5117	0.6348	1.4432	123	21	69	54	6.082	2.5234	81	3.5586	0.7248	1.6829
0.5044	0.621	1.5397	114	12	54	60	5.5078	2.1797	87	3.3281	0.74	1.5803
0.5161	0.6841	1.43	105	24	51	54	4.8906	2.9609	45	1.9297	0.7333	1.5295
0.4829	0.5999	1.43	114	9	60	54	4.6094	2.2988	66	2.3105	0.7451	1.4666
0.4614	0.6009	1.626	126	9	63	63	5.8359	2.6523	78	3.1836	0.7028	1.364
0.4338	0.5339	1.7621	81	3	48	33	4.3477	2.7676	48	1.5801	0.7366	1.7621
0.4514	0.5128	1.755	111	51	51	60	5.7656	2.6035	87	3.1621	0.7572	1.885
0.4629	0.5335	1.8302	111	30	60	51	5.3164	2.5391	81	2.7773	0.674	1.4198
0.4807	0.5575	1.5874	135	60	57	78	5.5742	2.3438	93	3.2305	0.668	1.5976
0.5361	0.462	1.8302	144	24	60	84	5.7773	2.1055	132	3.6719	0.7121	1.2269
0.4978	0.6314	1.5955	114	60	57	57	5.5117	2.4082	78	3.1035	0.705	1.4391
0.4709	0.5861	1.5173	96	27	54	42	4.3867	2.7422	45	1.6445	0.7164	1.6453
0.5049	0.5943	1.5681	105	9	60	45	4.4961	2.373	66	2.123	0.6425	1.6067
0.5146	0.5636	1.4483	102	21	60	42	4.2344	2.0957	72	2.1387	0.6913	1.9175
0.5044	0.6394	1.691	102	72	54	48	4.6875	2.5566	54	2.1309	0.6513	1.5041
0.4709	0.6398	1.5234	114	33	57	57	5.1953	2.0801	84	3.1152	0.6582	1.6209
0.4761	0.6538	1.7875	90	39	66	24	4.5078	2.2832	60	2.2246	0.652	1.4219
0.4792	0.5704	1.6656	105	27	51	54	4.8828	1.9736	93	2.9092	0.6841	1.4788
0.5439	0.5482	1.561	114	30	57	57	4.3594	2.0547	78	2.3047	0.7242	1.429
0.4976	0.6802	1.3102	111	18	54	57	4.6172	2.7578	45	1.8594	0.7245	1.5864
0.4954	0.6501	1.3061	120	15	60	60	4.7266	2.5645	57	2.1621	0.6948	1.6189
0.4875	0.4453	1.6687	138	24	72	66	5.4023	2.4609	99	2.9414	0.7295	1.9084
0.49	0.5494	1.7012	120	57	54	66	4.9219	1.666	114	3.2559	0.759	1.4432
0.4802	0.5776	1.5275	108	24	51	57	4.4648	2.3965	66	2.0684	0.7412	1.2736
0.5405	0.5273	1.7601	123	42	54	69	5.1406	2.0801	99	3.0605	0.7556	1.4493
0.449	0.6756	1.4635	81	66	51	30	7.2422	3.0996	75	4.1426	0.7728	1.429
0.4392	0.5263	1.7103	129	21	51	78	6.2305	2.6523	99	3.5781	0.7271	1.7347
0.5234	0.6257	1.756	108	42	54	54	4.3359	3.123	33	1.2129	0.7077	1.104
0.4641	0.4573	1.56	138	21	60	78	3.8535	1.9326	90	1.9209	0.7068	1.9155
0.5254	0.5126	1.7276	111	66	57	54	4.5898	2.207	81	2.3828	0.7132	2.0424
0.5259	0.517	1.495	75	48	63	12	6.0898	3.1875	72	2.9023	0.735	1.365
0.5312	0.5128	1.7377	144	12	57	87	6.6641	2.7598	102	3.9043	0.763	1.6179
0.4819	0.6376	1.6362	120	36	78	42	5.8555	2.7305	72	3.125	0.7427	1.5001
0.5254	0.5695	1.5925	114	21	54	60	4.707	2.5762	60	2.1309	0.735	1.367
0.4919	0.6195	1.6656	105	48	51	54	4.6328	2.6172	60	2.0156	0.73	1.3488
0.4807	0.6306	1.3894	117	21	69	48	5.2812	2.4707	69	2.8105	0.7543	1.8017
0.5015	0.6629	1.56	96	3	51	45	4.8242	2.4609	63	2.3633	0.7152	1.6311
0.4839	0.6265	1.625	120	18	54	66	5.8008	3.1875	60	2.6133	0.7666	1.43
0.4834	0.7111	1.5681	126	27	57	69	6.6211	2.5645	81	4.0566	0.7409	1.3102
0.5044	0.6588	1.495	132	18	66	66	6.25	2.4473	84	3.8027	0.7834	1.4483
0.5405	0.656	1.4655	114	21	54	60	5.4453	2.5	72	2.9453	0.7441	1.2766
0.5073	0.671	1.4716	135	21	51	84	7.0898	3.0156	75	4.0742	0.7519	1.5427
0.4734	0.6306	1.4757	126	12	51	75	5.7617	2.7793	69	2.9824	0.7662	1.4757
0.5674	0.5574	1.5275	144	45	51	93	6.3164	1.876	126	4.4404	0.8072	1.1456
0.5483	0.6216	1.4635	126	27	51	75	5.418	2.832	60	2.5859	0.7612	1.626
0.4653	0.7587	1.495	63	51	48	15	6.4492	3.8496	42	2.5996	0.7753	1.6575
0.4802	0.753	1.6433	57	42	48	9	6.4531	3.668	45	2.7852	0.7614	1.4767
0.5376	0.5658	1.8535	105	18	54	51	5.3867	2.8848	63	2.502	0.7207	1.8718
0.4771	0.5753	1.7276	108	3	45	63	4.9727	2.3203	75	2.6523	0.7457	1.0024
0.4705	0.7322	1.6758	60	42	51	9	6.4766	3.4746	54	3.002	0.7087	1.5092
0.5698	0.4995	1.5813	114	3	63	51	4	2.373	63	1.627	0.6948	1.5407
0.5249	0.5915	1.69	99	54	69	30	4.5	2.3965	60	2.1035	0.7132	1.5011
0.4807	0.6026	1.69	111	24	54	57	5.3125	2.0156	90	3.2969	0.706	1.8261
0.5078	0.722	1.628	90	21	33	57	4.0977	2.3633	45	1.7344	0.7611	1.167
0.501	0.7003	1.4463	69	54	51	18	6.3164	3.3027	57	3.0137	0.7005	1.6738
0.4587	0.6579	1.3711	114	9	57	57	5.1328	2.8711	54	2.2617	0.7345	1.5884
0.5674	0.5348	1.4798	114	6	48	66	3.9531	2.3535	66	1.5996	0.7448	1.3152
0.5078	0.6604	1.4757	108	3	51	57	4.8438	2.4121	63	2.4316	0.7488	1.3315
0.4246	0.7371	1.5397	105	12	51	54	6.2773	3.0078	60	3.2695	0.6759	1.4686
0.5483	0.6094	1.368	117	9	48	69	5.3242	2.6855	72	2.6387	0.7212	1.752
0.5635	0.6047	1.495	96	18	51	45	5.2734	2.9824	54	2.291	0.7173	1.95
0.4634	0.6334	1.3711	120	15	51	69	4.8203	2.4121	63	2.4082	0.7237	1.3589
0.4478	0.6179	1.4625	120	21	51	69	5.5625	2.5234	78	3.0391	0.6814	1.3975
0.4519	0.7201	1.3975	114	6	54	60	5.3047	2.1172	75	3.1875	0.7049	1.6677
0.4639	0.729	1.43	90	42	51	39	4.6211	2.4922	48	2.1289	0.696	1.7794
0.52	0.6705	1.6047	96	18	51	45	4.6328	2.1445	66	2.4883	0.6682	1.2817
0.5317	0.6906	1.4391	102	6	51	51	4.7461	2.9902	42	1.7559	0.7543	1.1609
0.5015	0.7	1.4595	108	3	54	54	4.5	3.4199	24	1.0801	0.7144	1.6991
0.4666	0.5683	1.625	102	39	51	51	4.6719	1.8955	90	2.7764	0.69	1.365
0.48	0.6625	1.1771	105	21	54	51	3.6582	2.0352	51	1.623	0.741	1.2827
0.5059	0.7577	1.0563	66	54	51	15	5.4336	3.1191	45	2.3145	0.7926	1.5803
0.4722	0.6888	1.4483	123	3	48	75	6.1133	3.002	63	3.1113	0.7226	1.4117
0.4934	0.6935	1.3975	69	45	51	18	6.5195	3.2734	60	3.2461	0.7039	1.495
0.4966	0.7909	1.4148	36	42	27	9	4.8867	3.4199	27	1.4668	0.7261	0.8785
0.5371	0.395	1.5011	138	6	69	69	4.4609	2.6016	84	1.8594	0.6761	1.3609
0.5264	0.5612	1.6727	117	42	57	60	4.9414	2.6797	66	2.2617	0.6583	2.0323
0.448	0.5171	1.4219	108	12	63	45	3.7969	1.96	72	1.8369	0.6694	1.9094
0.5063	0.6164	1.4798	102	21	51	51	4.6094	2.5	60	2.1094	0.7166	1.7154
0.5288	0.6077	1.4036	111	18	54	57	4.9531	2.2344	72	2.7188	0.7309	1.3305
0.4763	0.6533	1.4361	111	15	57	54	4.2656	2.6523	45	1.6133	0.7495	1.3853
0.5	0.7192	1.4158	114	24	45	69	5.7695	3.2168	48	2.5527	0.7632	1.0867
0.5352	0.5936	1.625	123	9	51	72	5.5156	3.4023	51	2.1133	0.694	1.625
0.4753	0.5998	1.6585	120	9	57	63	5.1758	2.3496	78	2.8262	0.7134	1.3965
0.4929	0.56	1.5305	105	12	42	63	4.5156	2.7363	54	1.7793	0.7608	1.4655
0.4592	0.6774	1.5011	90	21	57	33	4.4102	3.25	27	1.1602	0.7393	1.7489
0.5386	0.4814	1.3792	129	21	60	69	4.1875	2.0898	78	2.0977	0.7737	1.4808
0.4153	0.5835	1.5275	114	51	60	54	4.2383	2.3086	66	1.9297	0.7361	1.4645
0.467	0.6115	1.5356	138	24	90	48	5.9805	2.4785	84	3.502	0.7586	1.3244
0.49	0.5621	1.43	105	24	57	48	3.8574	2.0352	69	1.8223	0.7803	1.4259
0.4631	0.6381	1.4595	108	3	54	54	4.9648	2.7422	57	2.2227	0.7529	1.2705
0.5117	0.5271	1.7103	135	33	54	81	5.2344	1.9512	108	3.2832	0.7052	2.0861
0.5083	0.6012	1.6626	114	39	54	60	5.0273	2.4062	69	2.6211	0.7235	1.2157
0.5039	0.5624	1.4432	129	12	42	87	6.1992	2.3477	93	3.8516	0.7264	2.0018
0.4663	0.5743	1.4686	117	6	51	66	4.8789	2.002	81	2.877	0.7441	1.4686
0.4497	0.6038	1.6626	108	6	57	51	5.0508	2.3652	72	2.6855	0.6967	1.4026
0.489	0.572	1.628	96	42	51	45	4.5664	2.2188	72	2.3477	0.6768	1.368
0.4927	0.5872	1.5935	126	33	51	75	5.6758	2.373	90	3.3027	0.6971	1.4026
0.5161	0.5155	1.56	138	15	69	69	5.5664	2.5352	93	3.0312	0.6875	1.56
0.4792	0.5772	1.56	147	27	54	93	6.1758	2.8711	81	3.3047	0.7602	1.4239
0.5518	0.5145	1.5041	114	36	51	63	3.6699	2.4277	72	1.2422	0.6887	1.626
0.4854	0.7528	1.2675	96	6	51	45	4.7812	2.8965	39	1.8848	0.7273	1.692
0.4668	0.6364	1.5763	120	36	51	69	5.8633	2.7422	72	3.1211	0.7233	1.6148
0.4932	0.6272	1.4066	105	36	51	54	4.6367	2.2754	66	2.3613	0.699	1.5184
0.4912	0.6557	1.4066	108	18	51	57	5.1133	2.8867	51	2.2266	0.718	1.7235
0.4927	0.6589	1.628	120	15	48	72	5.6719	2.1699	87	3.502	0.7536	1.362
0.5347	0.6138	1.495	102	33	45	57	4.7578	2.7949	48	1.9629	0.7609	1.6412
0.4919	0.7028	1.4686	75	15	57	18	3.709	2.2227	42	1.4863	0.7663	1.5234
0.5337	0.4466	1.6575	120	30	66	54	4.3242	2.4707	69	1.8535	0.6661	1.495
0.5142	0.5904	1.4655	96	21	54	42	3.9375	2.7031	39	1.2344	0.6863	1.8495
0.4924	0.478	1.5041	117	42	54	63	4.2344	2.0762	87	2.1582	0.7284	1.8921
0.5229	0.4463	1.5275	96	45	60	36	3.6797	2.6777	42	1.002	0.7221	1.4097
0.5	0.75	1.43	57	42	45	12	5.793	3.3457	45	2.4473	0.7279	1.3345
0.5083	0.5748	1.6727	114	30	54	60	5.1953	2.2188	87	2.9766	0.7513	1.2787
0.4695	0.6149	1.6331	108	39	54	54	5.1719	2.0195	90	3.1523	0.6995	1.4463
0.5093	0.5492	1.6413	99	45	51	48	4.2422	1.8496	87	2.3926	0.725	1.6798
0.4807	0.6133	1.5448	99	27	51	48	4.7812	1.9395	84	2.8418	0.7134	1.6179
0.5088	0.5788	1.7875	93	27	57	36	4.9609	2.4199	69	2.541	0.7065	1.7875
0.5186	0.607	1.6829	96	42	51	45	4.6406	2.0801	78	2.5605	0.6926	1.6971
0.4956	0.5611	1.7875	114	18	54	60	5.7617	3.1367	66	2.625	0.7071	1.8078
0.4873	0.5901	1.7052	108	21	60	48	4.8164	2.5762	69	2.2402	0.7036	1.7702
0.5454	0.6489	1.3508	72	9	48	24	6.6992	3.998	48	2.7012	0.7214	1.4158
0.4182	0.5343	1.106	114	39	90	24	6.5273	2.9062	93	3.6211	0.7317	2.014
0.4443	0.5366	1.368	93	24	51	42	3.9922	2.75	39	1.2422	0.7379	1.4452
0.4983	0.5993	1.6687	99	6	57	42	5.1133	2.666	63	2.4473	0.6849	1.3863
0.4363	0.5891	1.4625	117	9	60	57	4.5898	2.5488	63	2.041	0.703	1.3061
0.4648	0.5757	1.563	99	18	57	42	4.6172	2.5879	60	2.0293	0.6918	1.7743
0.5869	0.5982	1.6687	114	27	57	57	4.918	2.1465	81	2.7715	0.7059	1.5265
0.408	0.6296	1.9246	108	66	54	54	5.2812	1.7275	102	3.5537	0.6761	1.1649
0.5317	0.7802	1.4757	105	33	45	60	6.0703	2.9062	57	3.1641	0.6974	1.6605
0.4949	0.6282	1.625	99	39	51	48	4.4922	2.6035	51	1.8887	0.7316	1.5702
0.4663	0.6496	1.4066	105	18	54	51	4.3242	2.2754	57	2.0488	0.7138	1.7134
0.4595	0.7313	1.7052	102	39	60	42	5.9688	2.7949	60	3.1738	0.6909	1.5671
0.5259	0.6282	1.43	78	45	60	18	6.3789	3.3789	63	3	0.7197	1.4625
0.4927	0.6303	1.9277	96	6	27	69	5.0547	2.8066	54	2.248	0.7721	0.8795
0.4871	0.6365	1.4036	123	0	54	69	4.9844	2.4922	69	2.4922	0.7697	1.9277
0.4758	0.6213	1.626	108	15	54	54	5.0352	3.0879	48	1.9473	0.7649	1.4635
0.5312	0.5229	1.498	129	21	57	72	4.6094	1.9121	96	2.6973	0.7356	1.167
0.4995	0.5909	1.5011	123	12	57	66	5.75	2.543	81	3.207	0.7373	1.6433
0.4839	0.5238	1.6047	108	54	48	60	4.5938	2.1172	87	2.4766	0.7506	1.4036
0.5166	0.4971	1.5041	117	42	54	63	4.2031	2.2227	72	1.9805	0.7396	1.4229
0.5576	0.5243	1.5011	123	39	90	33	4.4688	2.1465	81	2.3223	0.7475	1.4889
0.5137	0.6216	1.7103	114	27	54	60	5.7461	2.8613	66	2.8848	0.7077	1.7002
0.4104	0.6409	1.4158	129	12	66	63	5.6016	2.7148	69	2.8867	0.6934	1.7103
0.4561	0.6791	1.495	99	12	54	45	4.6406	2.9902	39	1.6504	0.6967	1.2127
0.5103	0.597	1.8596	144	51	54	90	6.8516	3.9531	57	2.8984	0.7139	1.3579
0.5449	0.5597	1.5448	135	18	54	81	5.4727	1.9551	111	3.5176	0.7194	1.7052
0.5	0.5168	1.495	105	12	57	48	3.752	2.2988	54	1.4531	0.6835	1.625
0.5264	0.5603	1.5763	102	63	51	51	4.5312	2.1602	81	2.3711	0.7265	1.625
0.4993	0.7573	1.5011	96	21	48	48	4.8203	2.2695	60	2.5508	0.7064	1.4889
0.4614	0.4974	1.6605	111	12	60	51	3.9844	1.8105	96	2.1738	0.7116	1.6057
0.4939	0.5386	1.5874	135	21	60	75	5.793	2.3203	102	3.4727	0.6883	1.8576
0.4832	0.5943	1.5681	120	36	54	66	5.4102	2.0156	96	3.3945	0.644	1.5113
0.4871	0.5591	1.9277	105	21	54	51	4.8203	2.1172	84	2.7031	0.7356	0.7577
0.5474	0.6573	1.5041	123	21	45	78	6.3359	2.832	72	3.5039	0.7282	1.8109
0.4658	0.5032	1.496	135	15	63	72	4.6797	2.4121	81	2.2676	0.7059	1.561
0.4771	0.5664	1.7621	102	63	54	48	4.9727	2.0801	84	2.8926	0.6734	1.5691
0.4824	0.5542	1.7946	108	21	51	57	4.707	2.3438	72	2.3633	0.7636	1.3924
0.4941	0.5603	1.7977	117	63	54	63	5.6602	2.002	108	3.6582	0.7452	1.3975
0.6196	0.5715	1.4798	129	30	63	66	5.4805	2.4922	93	2.9883	0.7132	1.9673
0.4663	0.602	1.626	93	30	54	39	4.1562	2.4121	54	1.7441	0.7289	1.4635
0.5811	0.6244	1.69	102	36	63	39	4.9297	2.3223	72	2.6074	0.6981	1.8302
0.4858	0.5333	1.5011	123	33	69	54	4.4336	2.0352	90	2.3984	0.7156	1.8444
0.4558	0.5146	1.496	129	33	78	51	4.9492	2.4121	78	2.5371	0.7231	1.624
0.5415	0.6021	1.8525	123	36	57	66	5.8984	2.0801	105	3.8184	0.6988	1.4686
0.4932	0.615	1.6301	114	18	57	57	4.4883	2.4922	57	1.9961	0.692	1.6362
0.5186	0.6571	1.5813	108	21	54	54	5.1133	2.7793	57	2.334	0.7212	1.6707
0.5571	0.6271	1.5123	135	51	57	78	5.5273	2.7578	69	2.7695	0.7521	1.7398
0.5063	0.6099	1.4066	108	18	54	54	5.2734	2.2832	78	2.9902	0.7612	1.8027
0.5513	0.4644	1.6047	120	33	72	48	5.1797	2.6719	75	2.5078	0.7178	1.5864
0.4841	0.5393	1.6626	105	21	57	48	4.5625	3.3906	33	1.1719	0.6484	1.7296
0.4204	0.5443	1.625	111	30	63	48	4.9453	3.0801	51	1.8652	0.6528	1.9642
0.5444	0.5034	1.7946	93	21	57	36	3.6133	2.0801	63	1.5332	0.6347	1.5366
0.519	0.6107	1.69	111	27	54	57	4.8008	2.6855	57	2.1152	0.7114	1.3122
0.5146	0.6083	1.6605	102	9	54	48	4.5742	2.1484	69	2.4258	0.6783	1.4595
0.4807	0.6555	1.3975	102	18	48	54	4.8828	2.334	66	2.5488	0.6862	1.8545
0.5566	0.6187	1.6687	105	15	51	54	4.8555	2.5234	60	2.332	0.7055	1.622
0.5342	0.6091	1.6453	90	27	45	45	4.9023	2.7031	57	2.1992	0.6969	1.7347
0.5479	0.6342	1.6707	108	24	48	60	5.6992	2.5234	75	3.1758	0.7091	1.6463
0.4832	0.5233	1.6138	99	9	57	42	3.8262	2.3418	54	1.4844	0.6833	1.6382
0.5308	0.7488	1.4686	108	27	51	57	5.2656	2.2129	69	3.0527	0.6937	1.0014
0.4697	0.637	1.7418	114	6	48	66	6.0078	2.8066	72	3.2012	0.6959	1.9084
0.4666	0.6494	1.6575	144	18	51	93	7.832	3.0254	93	4.8066	0.7368	1.5377
0.5068	0.6387	1.7306	99	18	57	42	5.3125	3.668	36	1.6445	0.6918	1.3264
0.5312	0.6317	1.495	90	18	51	39	4.3047	2.2988	57	2.0059	0.7103	1.7225
0.4377	0.5743	1.6413	102	15	57	45	4.543	1.9883	81	2.5547	0.6719	1.9338
0.522	0.6535	1.7875	105	27	51	54	6.1055	2.9199	66	3.1855	0.6476	1.7977
0.4941	0.4658	1.498	129	12	60	69	4.6328	1.8857	114	2.7471	0.709	2.148
0.4653	0.6522	1.56	63	42	45	18	6.7422	3.7793	54	2.9629	0.7651	1.367
0.4453	0.6861	1.5925	120	51	54	66	6.4844	3.5762	54	2.9082	0.7201	1.3975
0.5557	0.6259	1.7276	102	21	51	51	4.832	3.0605	42	1.7715	0.746	1.3335
0.5176	0.5747	1.625	114	30	48	66	5.1016	2.0801	90	3.0215	0.7016	1.1883
0.4197	0.6524	1.496	108	12	54	54	4.8242	2.1289	75	2.6953	0.7075	1.6341
0.6187	0.5007	1.5651	87	39	57	30	2.9414	2.0234	51	0.918	0.6849	1.431
0.4878	0.4438	1.9571	120	15	60	60	4.6523	2.0352	108	2.6172	0.6599	1.4229
0.4946	0.4329	1.756	144	75	66	78	5.7422	2.4922	105	3.25	0.6853	1.494
0.5303	0.5474	1.6575	117	15	54	63	5.2383	2.4355	78	2.8027	0.671	1.4219
0.6167	0.5113	1.6585	120	33	54	66	4.7539	2.7793	75	1.9746	0.6745	1.6727
0.5132	0.6315	1.8017	102	72	48	54	5.4805	2.2246	84	3.2559	0.6729	1.2634
0.5942	0.3821	1.6413	126	6	57	69	4.3359	2.6777	72	1.6582	0.6972	1.3548
0.5005	0.6087	1.6331	96	24	54	42	4.4219	2.791	45	1.6309	0.6629	1.753
0.4053	0.6811	1.6189	102	6	51	51	5.6016	3.0664	54	2.5352	0.7065	1.7022
0.4641	0.6562	1.5123	99	30	54	45	4.5039	2.0312	69	2.4727	0.6595	1.431
0.4778	0.6492	1.6687	87	30	54	33	4.5078	2.0664	72	2.4414	0.6807	1.5813
0.4651	0.3758	1.7276	111	12	63	48	3.6895	2.2832	75	1.4062	0.6944	1.5874
0.4819	0.6027	1.6006	114	48	57	57	4.7227	1.8301	93	2.8926	0.6824	1.3894
0.4573	0.5465	1.495	126	51	60	66	4.7109	2.2754	84	2.4355	0.6727	1.5702
0.5156	0.6098	1.6687	105	21	54	51	5.1445	2.8066	60	2.3379	0.6436	2.0648
0.519	0.5262	1.7225	138	39	66	72	5.0078	2.5117	78	2.4961	0.6878	1.5275
0.5332	0.5295	1.82	129	39	63	66	5.2461	2.5391	81	2.707	0.6662	1.5173
0.468	0.5132	1.6301	108	3	63	45	4.0508	2.4785	54	1.5723	0.6926	1.492
0.4089	0.5951	1.8017	84	48	54	30	4.5195	2.9824	42	1.5371	0.6356	1.7834
0.4934	0.6417	1.6362	84	9	45	39	4.4961	2.3633	57	2.1328	0.6886	1.689
0.4937	0.6258	1.5722	93	15	54	39	4.832	3.0352	42	1.7969	0.6776	1.8078
0.4685	0.6011	1.69	105	12	54	51	5.1367	2.3848	75	2.752	0.6764	1.5052
0.5	0.5962	1.5763	93	6	54	39	4.5391	2.334	66	2.2051	0.6833	1.7063
0.52	0.6709	1.5275	114	15	51	63	6.082	2.6133	72	3.4688	0.6825	1.4747
0.5356	0.3651	1.9307	102	57	57	45	3.5254	2.0527	90	1.4727	0.7124	1.1954
0.5181	0.5619	1.7012	123	45	51	72	6.0859	2.9902	72	3.0957	0.6911	1.823
0.5215	0.6135	1.563	114	42	57	57	4.6133	1.9502	81	2.6631	0.7095	1.817
0.4641	0.6075	1.3427	102	9	60	42	3.8086	2.0801	60	1.7285	0.7416	2.0394
0.519	0.6018	1.4391	99	48	48	51	4.6914	2.2559	69	2.4355	0.7743	1.362
0.5161	0.7766	1.6006	90	30	54	36	4.4531	2.334	51	2.1191	0.7161	1.4605
0.4678	0.6227	1.5112	72	48	51	21	6.5156	3.9844	45	2.5312	0.7571	1.2878
0.6245	0.438	1.4432	105	15	54	51	3.2344	2.7676	45	0.4668	0.7563	1.5712
0.502	0.5433	1.4716	135	15	54	81	5.0039	2.3965	81	2.6074	0.7966	1.3884
0.5366	0.5594	1.7875	96	33	51	45	4.5234	2.3203	69	2.2031	0.7272	1.2269
0.5156	0.5856	1.628	117	36	54	63	4.918	2.4355	72	2.4824	0.7341	1.427
0.4951	0.5195	1.4757	123	39	66	57	4.8711	1.9551	99	2.916	0.725	1.496
0.522	0.6997	1.5285	132	69	63	69	6.3281	3.1445	60	3.1836	0.7452	1.3965
0.4753	0.5926	1.4361	120	45	57	63	4.6445	2.3496	69	2.2949	0.7726	1.6352
0.4709	0.6524	1.82	96	54	54	42	5.332	2.2109	78	3.1211	0.6857	1.5011
0.4878	0.6002	1.56	111	9	48	63	5.2773	2.8027	60	2.4746	0.7247	1.2716
0.5225	0.5598	1.5651	123	39	51	72	4.7695	2.5645	72	2.2051	0.7489	2.1541
0.5137	0.4931	1.5955	126	24	78	48	4.4844	2.5117	78	1.9727	0.7134	1.7418
0.5596	0.61	1.628	123	33	48	75	5.5586	1.9033	102	3.6553	0.7383	1.693
0.5259	0.5156	1.3975	135	15	57	78	5.0742	2.4199	81	2.6543	0.75	1.6575
0.5376	0.6017	1.5681	117	30	54	63	6.1445	2.5234	87	3.6211	0.7361	1.8281
0.5806	0.5606	1.5326	120	12	57	63	5.1523	2.2695	84	2.8828	0.736	1.427
0.488	0.7976	1.495	99	12	51	48	5.5938	3.6484	33	1.9453	0.7242	1.105
0.4934	0.6897	1.3813	90	36	51	39	7.9922	3.4102	75	4.582	0.7903	1.6738
0.5171	0.3995	1.5763	135	60	60	75	4.0938	1.9541	111	2.1396	0.7185	1.5437
0.5352	0.5781	1.5651	114	39	57	57	5.0195	2.0664	87	2.9531	0.7565	1.5062
0.5347	0.6019	1.6047	96	15	54	42	4.9844	2.2695	75	2.7148	0.6864	1.7327
0.5078	0.5745	1.5356	123	15	54	69	5.1602	2.7422	75	2.418	0.7507	1.5844
0.5234	0.6293	1.56	135	27	57	78	6.75	2.6211	87	4.1289	0.795	1.4544
0.5044	0.5877	1.7276	120	33	54	66	6.4609	2.5566	96	3.9043	0.7374	1.5326
0.499	0.5456	1.6301	93	27	54	39	4.0391	3.2598	24	0.7793	0.7395	1.557
0.5508	0.6072	1.6331	108	21	45	63	5.5469	2.832	66	2.7148	0.7315	1.3813
0.521	0.7339	1.5722	105	33	57	48	4.7227	2.5352	51	2.1875	0.7048	1.0298
0.4919	0.6031	1.56	96	21	48	48	4.5	2.2441	66	2.2559	0.7135	1.562
0.4578	0.7578	1.6047	81	39	36	45	4.1328	2.207	48	1.9258	0.7155	1.4198
0.479	0.5643	1.7621	126	27	48	78	5.332	2.6016	72	2.7305	0.7502	1.4473
0.4932	0.5851	1.625	114	51	45	69	4.7461	1.96	90	2.7861	0.769	1.3
0.519	0.6016	1.4483	93	39	51	42	4.2227	2.2754	60	1.9473	0.7271	1.495
0.5391	0.5769	1.5112	66	51	54	12	6.3633	4.3789	36	1.9844	0.6768	1.4138
0.4753	0.5779	1.5275	102	9	51	51	4.1055	2.8438	39	1.2617	0.703	1.8098
0.5093	0.5403	1.8555	105	33	51	54	5.0156	3.3555	42	1.6602	0.6974	1.7032
0.4895	0.4612	1.5925	108	39	69	39	3.9062	2.2695	69	1.6367	0.7131	1.9317
0.5146	0.6606	1.4716	117	18	51	66	5.6484	2.041	93	3.6074	0.7419	1.5895
0.5117	0.5546	1.4361	111	18	57	54	4.4102	1.9766	84	2.4336	0.7246	1.6352
0.5181	0.652	1.56	105	39	45	60	4.4492	2.4922	51	1.957	0.7487	1.2411
0.4702	0.6938	1.5011	114	6	57	57	5.668	2.791	60	2.877	0.6947	1.4503
0.4907	0.6932	1.755	117	21	42	75	6.9102	3.2598	66	3.6504	0.7275	1.757
0.4905	0.5479	1.498	132	24	57	75	5.7539	2.0527	111	3.7012	0.7318	1.6321
0.5254	0.4823	1.5651	99	45	57	42	3.7207	2.8223	33	0.8984	0.7183	1.5793
0.5122	0.5585	1.6981	111	42	60	51	4.957	1.9736	96	2.9834	0.7123	1.3731
0.5054	0.5601	1.5011	132	36	57	75	5.9648	2.4473	96	3.5176	0.7458	1.6839
0.5122	0.6406	1.5326	111	21	54	57	4.9766	1.8926	87	3.084	0.7143	1.3985
0.5093	0.534	1.5976	135	21	54	81	5.5586	2.3438	93	3.2148	0.7454	1.3335
0.5308	0.5384	1.3711	126	6	57	69	4.3281	2.1172	75	2.2109	0.7598	0.973
0.5303	0.537	1.5275	126	36	51	75	5.3242	2.4473	87	2.877	0.7522	1.2208
0.4744	0.6836	1.626	108	30	54	54	5.0781	3.2168	42	1.8613	0.7249	1.364
0.5947	0.5077	2.1511	108	30	36	72	5.6016	2.5391	96	3.0625	0.7471	0.9039
0.5107	0.5383	1.5397	147	6	60	87	6.2969	2.9336	90	3.3633	0.7412	1.9053
0.4773	0.511	1.6605	138	48	69	69	4.5273	2.6641	66	1.8633	0.7282	1.7905
0.5156	0.5397	1.56	99	18	57	42	4.0352	2.0156	75	2.0195	0.7246	1.495
0.4575	0.5754	1.5275	108	51	48	60	4.793	2.0801	84	2.7129	0.7235	1.4808
0.5312	0.5964	1.6331	126	24	60	66	5.4961	2.6016	78	2.8945	0.7323	1.753
0.5308	0.6	1.6575	117	45	54	63	4.9219	2.4355	72	2.4863	0.7099	1.5377
0.5068	0.744	1.4432	96	21	54	42	4.7461	2.3848	51	2.3613	0.6811	2.0668
0.5186	0.5865	1.4757	123	30	66	57	5.1758	2.7031	69	2.4727	0.722	1.4026
0.491	0.5179	1.495	102	27	54	48	4.3359	2.1934	75	2.1426	0.7439	1.56
0.5312	0.5647	1.5356	144	3	69	75	6.2539	2.6797	90	3.5742	0.6959	1.692
0.4458	0.5942	1.3711	114	9	54	60	4.668	2.4043	66	2.2637	0.7637	1.495
0.5928	0.3832	1.7621	81	12	54	27	3.209	2.2227	60	0.9863	0.7753	1.3274
0.5474	0.4484	1.5763	117	45	60	57	3.7285	2.1797	66	1.5488	0.7485	1.5763
0.5083	0.5496	1.7276	135	36	54	81	6.3281	2.4082	105	3.9199	0.7254	1.6037
0.4451	0.6777	1.7225	87	42	51	36	4.4336	2.9375	33	1.4961	0.7395	1.3487
0.5015	0.5353	1.69	165	21	54	111	6.8398	3.2383	84	3.6016	0.7337	1.7408
0.4785	0.5548	1.6626	96	24	54	42	4.3633	1.8135	90	2.5498	0.7426	1.1995
0.4573	0.6378	1.5123	102	24	57	45	5.3789	2.1172	87	3.2617	0.7372	1.8332
0.5254	0.6293	1.5722	114	3	57	57	5.6953	3.0605	57	2.6348	0.7497	2.013
0.4812	0.5599	1.7885	108	9	54	54	4.7188	2.3027	72	2.416	0.7549	1.4635
0.5063	0.5867	1.626	111	33	60	51	4.9023	2.2695	72	2.6328	0.7606	1.5752
0.4844	0.5596	1.626	132	12	60	72	4.9219	2.6035	69	2.3184	0.7491	1.9063
0.4897	0.5645	1.43	102	9	60	42	3.8301	1.9326	72	1.8975	0.7249	1.5011
0.543	0.6007	1.5397	105	9	51	54	4.5508	2.4707	63	2.0801	0.7413	1.5397
0.4768	0.5821	1.7337	99	42	48	51	4.7617	2.2832	72	2.4785	0.7762	1.1324
0.5039	0.6315	1.5123	111	33	51	60	4.6055	2.5352	63	2.0703	0.7375	1.4473
0.4854	0.5901	1.756	93	63	48	45	4.8086	2.1602	75	2.6484	0.6979	1.5346
0.4377	0.6528	1.5681	114	18	54	60	5.2031	2.7793	60	2.4238	0.7164	1.5031
0.4893	0.6178	1.5935	96	18	51	45	4.7695	2.5117	60	2.2578	0.7351	1.3498
0.4619	0.6223	1.4716	99	18	57	42	4.3633	2.334	57	2.0293	0.7386	1.6484
0.4854	0.6594	1.4716	114	9	54	60	5.7539	3.0996	57	2.6543	0.7553	1.8434
0.4929	0.5825	1.4757	102	9	51	51	4.4766	2.5234	57	1.9531	0.7388	1.6545
0.5352	0.624	1.5722	123	15	54	69	5.5156	2.2344	87	3.2812	0.7498	1.3142
0.5298	0.5716	1.433	114	6	54	60	4.4336	2.2852	66	2.1484	0.7325	1.492
0.5249	0.544	1.4595	129	3	57	72	4.7461	2.2422	78	2.5039	0.7106	1.6118
0.5171	0.555	1.5326	99	30	60	39	3.9062	2.5	45	1.4062	0.7329	1.1974
0.4397	0.7248	1.3041	99	24	57	42	3.7422	2.6133	30	1.1289	0.7867	1.4381
0.4749	0.5486	1.496	138	18	57	81	5.5859	2.4473	87	3.1387	0.7778	1.494
0.4812	0.6433	1.3325	90	27	51	39	7.4609	2.9824	87	4.4785	0.7589	1.5275
0.5684	0.6604	1.3325	135	27	57	78	6.6328	2.4121	93	4.2207	0.8215	1.4625
0.563	0.7701	1.3975	132	18	42	90	7.75	3.7715	57	3.9785	0.821	1.1375
0.4866	0.4062	1.6575	129	57	54	75	4.3086	2.2891	90	2.0195	0.7113	1.9175
0.5034	0.5663	1.625	111	45	54	57	5.2656	2.5352	78	2.7305	0.7072	1.822
0.5068	0.6484	1.6331	108	9	54	54	4.7891	2.6289	54	2.1602	0.7176	1.562
0.4961	0.6532	1.6626	102	6	48	54	5.1914	2.832	54	2.3594	0.7472	1.4168
0.4495	0.4216	1.7926	105	24	51	54	4.9102	2.7148	72	2.1953	0.709	2.1805
0.5425	0.6141	1.43	111	12	60	51	5.0469	2.7578	60	2.2891	0.6519	1.56
0.481	0.6448	1.4798	117	9	60	57	5.5469	3.1445	54	2.4023	0.7408	1.3152
0.5703	0.6334	1.5173	117	6	57	60	4.8984	2.7676	57	2.1309	0.7246	1.5397
0.4773	0.5488	1.6727	99	21	48	51	5.125	2.4355	75	2.6895	0.6767	1.7073
0.4724	0.5024	1.69	105	36	57	48	4.3203	2.4473	66	1.873	0.6648	1.432
0.4629	0.6854	1.495	105	21	60	45	4.2969	3.1523	27	1.1445	0.7066	0.975
0.4927	0.6521	1.6362	81	18	51	30	4.2578	2.7578	39	1.5	0.6997	1.5549
0.5054	0.4638	1.886	147	36	60	87	6.1562	2.2852	129	3.8711	0.689	1.5691
0.4375	0.5706	1.6585	135	60	57	78	5.1914	2.002	96	3.1895	0.6783	1.3315
0.5044	0.465	1.7875	105	78	57	48	4.0703	2.2109	81	1.8594	0.712	1.1395
0.4758	0.5933	1.3579	99	9	54	45	3.7285	2.0156	60	1.7129	0.6914	1.5387
0.4517	0.53	1.56	132	39	60	72	5.418	2.1465	102	3.2715	0.681	2.2831
0.5205	0.5405	1.4625	135	24	60	75	5	2.4844	81	2.5156	0.7097	1.6575
0.5269	0.5442	1.5681	99	27	54	45	4.4492	2.3535	66	2.0957	0.7011	1.688
0.49	0.4697	1.7235	123	30	57	66	4.9258	2.2832	93	2.6426	0.7091	1.1365
0.4939	0.5074	1.755	117	57	54	63	5.3047	2.2109	102	3.0938	0.7217	1.5661
0.5005	0.4652	1.7306	138	30	57	81	5.3633	2.2559	108	3.1074	0.7368	1.56
0.4495	0.4363	1.69	132	69	57	75	4.9102	2.2246	105	2.6855	0.7248	1.3061
0.5122	0.5269	1.498	141	51	87	54	4.7578	2.207	87	2.5508	0.7342	1.687
0.52	0.5382	1.5925	147	51	48	99	6.418	2.4355	111	3.9824	0.7332	2.4375
0.4656	0.538	1.5925	114	12	48	66	4.918	3.0566	54	1.8613	0.7367	1.4788
0.5967	0.5602	1.4635	147	24	57	90	5.4062	2.6211	81	2.7852	0.7702	1.3152
0.5444	0.6354	1.3894	141	9	51	90	6.5781	3.2266	69	3.3516	0.7831	0.8531
0.4822	0.5588	1.6727	105	48	54	51	4.9219	2.4746	72	2.4473	0.7572	1.5184
0.4514	0.5296	1.5326	114	30	54	60	4.9727	2.0527	96	2.9199	0.7826	1.5224
0.5415	0.5168	1.4635	105	54	57	48	3.9902	2.2441	63	1.7461	0.7571	1.4432
0.5215	0.63	1.3467	117	24	57	60	4.7188	2.6934	54	2.0254	0.7498	1.5133
0.5205	0.5559	1.4655	144	39	60	84	5.2852	2.3633	96	2.9219	0.7602	1.5895
0.5464	0.7189	1.5041	120	45	51	69	5.7383	4.3711	24	1.3672	0.7533	1.6159
0.4878	0.5305	1.43	129	27	84	45	4.8633	2.0527	87	2.8105	0.7423	1.4564
0.4895	0.7332	1.365	105	12	54	51	4.8984	2.9609	42	1.9375	0.7578	1.5945
0.5171	0.5929	1.7225	129	12	60	69	5.8672	3.623	48	2.2441	0.7738	1.1395
0.5537	0.6568	1.9175	99	6	30	69	5.4609	2.8555	57	2.6055	0.7515	0.9384
0.5132	0.6202	1.496	111	24	48	63	5.2695	3.4023	42	1.8672	0.7393	1.2665
0.5547	0.6345	1.69	120	33	48	72	6.6094	2.8438	78	3.7656	0.7135	1.7713
0.5229	0.599	1.4625	144	30	54	90	6.7656	2.7578	93	4.0078	0.7481	1.6027
0.4983	0.5034	1.5955	108	30	57	51	4.3086	2.1934	78	2.1152	0.7371	1.3355
0.5356	0.6225	1.43	111	57	45	66	8.8906	3.5312	93	5.3594	0.7562	1.3041
0.4954	0.5734	1.8525	117	21	60	57	5.7383	3.2656	60	2.4727	0.6483	1.493
0.5166	0.5546	1.6727	114	3	57	57	4.7383	2.8438	57	1.8945	0.6713	1.5935
0.5542	0.451	1.6331	108	21	57	51	4.2383	2.4473	72	1.791	0.6753	1.757
0.5986	0.5653	1.6951	114	51	48	66	5.9961	2.3477	93	3.6484	0.6948	1.5712
0.5137	0.6535	1.6331	114	39	51	63	6.0352	3.5898	60	2.4453	0.6719	1.7123
0.5381	0.673	1.6727	111	3	51	60	5.9219	3.0996	54	2.8223	0.6822	2.1887
0.5273	0.5947	1.9307	105	9	45	60	6.0156	3.1855	60	2.8301	0.6536	1.7235
0.4861	0.5445	1.8271	114	12	51	63	5.4922	3.1738	66	2.3184	0.6404	1.9063
0.5117	0.7028	1.8667	126	24	57	69	7.3672	2.668	84	4.6992	0.6273	1.7184
0.5361	0.6227	1.7926	114	21	54	60	6.3555	3.7715	51	2.584	0.6265	1.9774
0.5986	0.6382	1.625	96	63	51	45	10.5703	4.0625	84	6.5078	0.6634	1.5925
0.5747	0.4848	1.496	117	15	57	60	3.9746	2.373	72	1.6016	0.6851	1.494
0.5352	0.4864	1.6301	132	21	57	75	4.1953	2.0801	99	2.1152	0.7205	1.3599
0.4954	0.5532	1.5275	114	51	54	60	4.5078	2.5879	60	1.9199	0.6945	1.3447
0.5186	0.5904	1.5722	105	39	48	57	5.0391	2.334	78	2.7051	0.7104	1.6128
0.4329	0.6232	1.3741	117	9	60	57	4.3555	2.3203	60	2.0352	0.7068	1.1162
0.4229	0.6335	1.5681	102	18	54	48	5.0742	2.8867	54	2.1875	0.7128	1.5316
0.6895	0.5583	1.5498	141	9	54	87	4.1719	2.1445	96	2.0273	0.7445	1.2452
0.4553	0.5368	1.43	114	27	63	51	4.3203	2.4785	57	1.8418	0.7061	1.365
0.519	0.6099	1.5935	93	18	54	39	4.9844	2.3477	69	2.6367	0.7077	1.4859
0.5425	0.6423	1.4158	141	9	60	81	5.9648	2.1445	93	3.8203	0.7161	1.7692
0.5347	0.6226	1.4432	108	6	51	57	4.5234	2.6016	54	1.9219	0.7652	1.3579
0.5176	0.4077	1.6981	114	21	63	51	3.7754	1.8486	90	1.9268	0.694	1.7042
0.4702	0.4851	1.6006	150	39	75	75	5.4219	2.334	108	3.0879	0.7111	1.3955
0.4968	0.5409	1.758	114	36	54	60	5.1172	2.75	66	2.3672	0.6371	1.5082
0.4934	0.6118	1.43	126	24	63	63	5.0195	2.2832	75	2.7363	0.6932	1.6961
0.4897	0.5591	1.498	108	27	54	54	4.3984	2.4746	60	1.9238	0.6898	1.5041
0.5239	0.4901	1.5976	108	15	54	54	4.3711	2.3203	75	2.0508	0.6778	1.5326
0.5376	0.5437	1.5651	108	36	57	51	4.3945	2.2891	69	2.1055	0.6699	1.4595
0.4641	0.5691	1.4635	135	48	66	69	5	2.6934	66	2.3066	0.6591	1.5285
0.4619	0.6524	1.365	108	30	60	48	4.2734	1.8926	75	2.3809	0.6967	1.562
0.5059	0.6264	1.5285	129	42	60	69	5.5273	2.7949	69	2.7324	0.7095	1.5366
0.4204	0.6182	1.5285	102	15	51	51	4.6094	2.3438	63	2.2656	0.6893	1.7276
0.5132	0.7012	1.5275	96	27	57	39	5.2891	2.2129	72	3.0762	0.69	1.4097
0.5078	0.6111	1.5681	114	12	57	57	5.8281	2.791	72	3.0371	0.6966	1.753
0.5181	0.6665	1.3102	141	18	54	87	6.3203	2.7988	72	3.5215	0.7393	1.2573
0.5249	0.5513	1.625	123	27	60	63	5.6406	2.7793	78	2.8613	0.7087	1.7063
0.5659	0.531	1.4686	126	39	63	63	4.6484	2.0664	90	2.582	0.7814	1.363
0.5376	0.618	1.5072	117	42	48	69	5.4297	2.6289	69	2.8008	0.7695	1.4198
0.4885	0.6222	1.3366	111	6	57	54	4.3867	2.7422	45	1.6445	0.7512	1.4056
0.5298	0.7602	1.5072	105	9	57	48	5.3672	2.9316	48	2.4355	0.7141	1.753
0.4785	0.7409	1.4361	111	9	57	54	4.9375	3.1914	36	1.7461	0.7711	1.3589
0.5649	0.3917	1.5955	144	9	51	93	5.1836	2.791	96	2.3926	0.7571	1.6138
0.4875	0.6319	1.4625	114	30	69	45	5.2383	2.5234	66	2.7148	0.7391	1.5925
0.5161	0.5868	1.5305	99	21	51	48	4.3008	2.2754	63	2.0254	0.7484	1.6057
0.4775	0.6658	1.3985	87	9	51	36	3.832	2.5117	39	1.3203	0.7693	1.5285
0.4707	0.4641	1.7225	120	21	51	69	4.8672	2.3633	84	2.5039	0.7573	1.4625
0.5151	0.6176	1.4625	93	18	54	39	3.8887	2.0312	63	1.8574	0.7272	1.3934
0.5098	0.5718	1.428	102	33	57	45	4.082	2.002	72	2.0801	0.7261	1.562
0.5049	0.5581	1.5722	153	15	57	96	6.0508	2.8867	84	3.1641	0.7763	1.3142
0.5034	0.5569	1.625	102	36	51	51	4.9883	2.4707	69	2.5176	0.6674	1.69
0.5562	0.5827	1.6575	114	30	63	51	5.2812	2.5117	75	2.7695	0.6803	1.688
0.5166	0.5875	1.6727	99	33	51	48	5.1562	2.9375	57	2.2188	0.6803	1.8474
0.4814	0.6814	1.7601	99	21	51	48	5.5078	2.6641	63	2.8438	0.6986	1.5712
0.4875	0.6041	1.6656	102	24	48	54	5.1523	2.6523	63	2.5	0.6826	1.7814
0.4988	0.7612	1.7235	96	27	48	48	5.375	2.5117	60	2.8633	0.6719	1.2076
0.5483	0.5804	1.7225	108	9	54	54	5.1445	2.2246	84	2.9199	0.7438	1.3386
0.5366	0.6232	1.5305	90	36	45	45	4.4883	2.8223	42	1.666	0.7292	2.0079
0.4983	0.5949	1.7377	93	63	51	42	4.8555	2.5645	57	2.291	0.7165	1.8576
0.4402	0.6186	1.7977	90	33	51	39	4.582	2.4199	66	2.1621	0.6905	1.5194
0.5864	0.5338	1.6585	93	36	54	39	3.7754	2.0156	63	1.7598	0.6786	1.2787
0.4485	0.422	1.8525	123	39	63	60	4.7188	2.3418	96	2.377	0.7308	1.4727
0.5024	0.6124	1.7601	114	51	54	60	5.6562	2.5352	78	3.1211	0.7234	1.5773
0.5015	0.5358	1.6605	126	24	60	66	5.1875	2.4609	81	2.7266	0.7239	1.6057
0.4578	0.5486	1.6727	105	33	54	51	5.0312	2.5645	69	2.4668	0.7252	1.6585
0.4885	0.6533	1.69	108	30	51	57	5.2148	2.1602	81	3.0547	0.7715	1.3122
0.5571	0.533	1.8525	108	51	54	54	5.1562	2.4473	84	2.709	0.7272	1.4625
0.4619	0.4703	1.6575	156	15	72	84	5.5781	1.8213	141	3.7568	0.6796	1.5986
0.4338	0.4995	1.9541	114	75	60	54	4.7305	2.2441	90	2.4863	0.6567	2.2709
0.5415	0.5847	1.6088	108	30	54	54	4.6875	2.8594	51	1.8281	0.6478	1.6006
0.4285	0.5249	1.625	117	21	57	60	4.5742	2.543	69	2.0312	0.6771	2.2242
0.52	0.6363	1.5763	126	12	57	69	5.3438	2.4082	75	2.9355	0.6969	1.5539
0.5278	0.4953	1.5935	81	60	51	30	3.5742	2.791	30	0.7832	0.6998	1.6077
0.5298	0.5256	1.4625	111	57	66	45	4.2031	2.2129	72	1.9902	0.688	1.6595
0.4885	0.6618	1.7946	87	9	45	42	4.0391	2.9434	30	1.0957	0.6738	1.2604
0.4888	0.6171	1.4686	111	21	54	57	4.0703	2.5762	42	1.4941	0.6855	1.4036
0.5386	0.5861	1.5448	102	24	54	48	4.4766	3.2598	33	1.2168	0.6598	1.9165
0.5127	0.5592	1.495	105	18	57	48	4.2148	1.9766	75	2.2383	0.6894	1.5661
0.4783	0.5745	1.5326	105	9	57	48	4.1133	2.2109	66	1.9023	0.6738	1.7926
0.5015	0.6483	1.7601	114	33	60	54	6.1797	2.1445	96	4.0352	0.6465	1.7601
0.4583	0.6497	1.6088	102	9	48	54	5.5391	2.7324	63	2.8066	0.6713	1.7773
0.5225	0.5822	1.693	120	21	51	69	5.418	2.5391	78	2.8789	0.7078	1.5021
0.4949	0.6683	1.5305	111	42	60	51	4.9062	2.2891	66	2.6172	0.6731	1.5955
0.4956	0.5807	1.4655	114	33	57	57	4.2695	2.1172	69	2.1523	0.6656	1.3945
0.5151	0.5796	1.69	96	54	54	42	5.125	2.4355	75	2.6895	0.6809	1.6473
0.5659	0.4492	1.5925	102	24	63	39	3.3789	1.7598	84	1.6191	0.6984	1.432
0.478	0.6128	1.235	108	15	57	51	4.1172	2.3398	54	1.7773	0.7056	1.5133
0.5659	0.526	1.3741	114	15	57	57	3.7891	1.9668	75	1.8223	0.7153	1.6341
0.5112	0.6313	1.5925	141	18	51	90	7.0508	2.3848	105	4.666	0.6871	1.5925
0.5474	0.6808	1.4635	135	21	60	75	6.3086	3.6133	51	2.6953	0.6758	1.108
0.521	0.5858	1.498	111	39	51	60	4.8203	2.6855	57	2.1348	0.694	1.3457
0.4531	0.5312	1.6575	111	12	42	69	4.457	2.1797	78	2.2773	0.6585	1.4625
0.4827	0.5489	1.495	108	33	57	51	3.6465	2.0195	63	1.627	0.6857	1.2533
0.5347	0.5817	1.625	105	27	57	48	4.7539	2.9062	51	1.8477	0.6677	1.6961
0.5098	0.4651	1.82	111	12	57	54	4.1133	2.2695	72	1.8438	0.6702	1.5011
0.5298	0.3598	1.4757	168	45	78	90	4.4258	1.6572	153	2.7686	0.7503	0.9293
0.5439	0.4534	1.6981	150	48	66	84	5.3438	2.0234	126	3.3203	0.673	1.3731
0.5576	0.5701	1.4655	108	21	57	51	3.957	2.2754	60	1.6816	0.7162	1.0735
0.5527	0.5801	1.2695	123	15	63	60	4.7969	2.207	78	2.5898	0.7116	1.8525
0.4819	0.6504	1.4625	126	60	57	69	5.4023	2.3398	81	3.0625	0.6385	2.2059
0.5845	0.5667	1.498	135	6	78	57	5.7969	2.7363	81	3.0605	0.6806	1.7621
0.5386	0.5898	1.6301	117	27	57	60	5.9453	3.3906	63	2.5547	0.6958	1.2015
0.5103	0.6345	1.6778	123	18	54	69	6.5039	2.6289	87	3.875	0.6358	1.7184
0.4932	0.5436	1.8525	111	72	57	54	4.7461	1.8857	102	2.8604	0.6657	1.3386
0.5454	0.618	1.6362	99	33	57	42	4.4336	2.1172	69	2.3164	0.6668	2.0973
0.4746	0.5611	1.7743	129	39	63	66	6.125	2.0195	120	4.1055	0.6913	1.3884
0.5054	0.5697	1.69	114	12	54	60	4.4922	2.334	66	2.1582	0.7375	1.1822
0.4839	0.5522	1.4625	117	18	60	57	4.0312	1.9736	75	2.0576	0.7279	2.0048
0.4897	0.642	1.5356	111	30	72	39	5.6758	2.1445	90	3.5312	0.7397	1.7814
0.4954	0.652	1.7235	99	12	54	45	5.0508	2.4785	66	2.5723	0.6959	1.3315
0.5586	0.6005	1.5955	108	12	57	51	5.1133	2.7578	60	2.3555	0.7139	1.9287
0.4463	0.5856	1.6727	105	30	45	60	4.8125	3.1367	45	1.6758	0.7294	1.4635
0.6006	0.5674	1.628	93	36	54	39	4.2344	2.5391	54	1.6953	0.742	1.364
0.6553	0.4653	1.5356	123	27	57	66	4	2.7422	69	1.2578	0.7565	1.3914
0.4861	0.5962	1.4066	135	6	51	84	4.9922	2.4121	72	2.5801	0.792	1.4534
0.5117	0.5676	1.626	117	9	51	66	5.3281	3.1523	54	2.1758	0.7537	1.819
0.4561	0.5863	1.496	114	42	51	63	4.9219	2.3848	69	2.5371	0.7885	1.3904
0.52	0.6048	1.495	108	18	57	51	4.2773	2.7148	45	1.5625	0.7077	1.7611
0.4504	0.5294	1.495	123	12	54	69	4.9023	2.668	66	2.2344	0.6961	1.952
0.5464	0.631	1.5925	117	54	60	57	5.2266	2.7949	60	2.4316	0.6974	1.6595
0.5259	0.5649	1.69	114	36	54	60	4.8594	1.9551	93	2.9043	0.7337	1.235
0.5532	0.6218	1.628	111	9	54	57	5.2578	2.2988	75	2.959	0.7017	1.628
0.5537	0.6085	1.5925	135	21	51	84	6.0586	3.1113	75	2.9473	0.7497	1.7327
0.4839	0.5587	1.6006	96	66	51	45	4.3984	2.1055	75	2.293	0.7529	1.6494
0.5566	0.5385	1.7875	114	63	54	60	5.0898	2.2227	90	2.8672	0.718	2.0556
0.5239	0.483	1.4635	117	63	54	63	3.8633	2.1602	69	1.7031	0.7631	1.7215
0.5142	0.5301	1.5397	96	30	51	45	4.4883	2.3535	69	2.1348	0.732	1.8627
0.5229	0.6133	1.5356	105	33	60	45	4.4609	1.7744	90	2.6865	0.7235	1.4727
0.4709	0.5897	1.5326	93	36	54	39	4.3867	2.2988	60	2.0879	0.7637	1.3335
0.4614	0.4948	1.8271	111	36	54	57	4.8594	2.5352	84	2.3242	0.7601	1.6179
0.5171	0.5736	1.7601	138	39	54	84	6.5977	2.7988	90	3.7988	0.745	1.561
0.5278	0.5829	1.5356	120	36	54	66	4.8164	2.5234	63	2.293	0.753	1.7814
0.5269	0.6605	1.4757	132	42	54	78	6.0469	3.0996	66	2.9473	0.6862	1.624
0.5728	0.5705	1.5925	93	27	63	30	4.4297	2.9375	51	1.4922	0.6779	2.3095
0.5366	0.6378	1.6006	90	39	51	39	4.3594	2.6348	45	1.7246	0.6926	1.4016
0.4807	0.6458	1.6585	129	15	45	84	6.4453	2.4199	90	4.0254	0.7152	1.3965
0.5356	0.6152	1.8525	87	36	42	45	4.625	2.9199	42	1.7051	0.6704	1.0664
0.5146	0.5723	1.56	120	21	54	66	4.8398	2.0312	90	2.8086	0.7083	1.5194
0.4976	0.5695	1.5285	87	9	54	33	3.8086	2.334	48	1.4746	0.6604	2.0201
0.457	0.7214	1.3843	105	6	51	54	5.168	3.3379	36	1.8301	0.6628	1.5102
0.4604	0.6057	1.5498	114	9	60	54	4.7344	2.6133	57	2.1211	0.725	1.7672
0.4932	0.5312	1.6585	108	24	60	48	4.25	2.1797	75	2.0703	0.7261	1.6321
0.4678	0.6301	1.6575	102	27	60	42	5.4609	2.0898	84	3.3711	0.6792	1.5945
0.5264	0.5219	1.626	114	36	51	63	4.582	2.5566	66	2.0254	0.7063	1.2705
0.4863	0.5497	1.5356	108	12	45	63	4.6836	2.5391	63	2.1445	0.7159	1.3366
0.4934	0.5643	1.4432	114	15	75	39	4.2344	1.8613	84	2.373	0.7362	1.4005
0.5923	0.588	1.3325	156	15	54	102	5.2812	3.1211	72	2.1602	0.7781	1.365
0.5059	0.6921	1.4757	129	9	54	75	5.6562	2.6934	69	2.9629	0.7627	1.3863
0.5073	0.6165	1.5681	105	15	51	54	5.2773	3.5312	42	1.7461	0.7462	1.2614
0.5342	0.5268	1.6585	108	12	60	48	4.543	2.3496	75	2.1934	0.7229	1.6016
0.4956	0.539	1.5011	132	21	54	78	5.6953	2.8965	72	2.7988	0.7379	1.5234
0.561	0.6617	1.4432	108	6	51	57	4.2109	2.4785	45	1.7324	0.7588	1.2218
0.4778	0.7698	1.3975	108	27	48	60	5.6055	2.7031	54	2.9023	0.7705	1.3061
0.4788	0.6186	1.4686	129	6	48	81	6.2969	3.0879	69	3.209	0.7675	1.2939
0.48	0.5141	1.5275	123	15	60	63	4.2539	2.0527	81	2.2012	0.7488	1.4808
0.5293	0.5136	1.5041	144	42	57	87	5.5312	2.041	105	3.4902	0.7482	1.6585
0.502	0.715	1.5681	102	30	51	51	4.4297	2.3086	54	2.1211	0.7603	1.3569
0.5015	0.5963	1.4686	102	45	45	57	4.3984	1.8301	84	2.5684	0.7643	1.3325
0.5386	0.5524	1.4005	135	39	54	81	5.1406	2.207	90	2.9336	0.7755	1.4066
0.5117	0.5753	1.4635	138	30	51	87	5.5898	2.3203	93	3.2695	0.824	1.1405
0.4736	0.5882	1.3386	132	18	60	72	4.4453	2.1543	75	2.291	0.796	1.0095
0.5225	0.6028	1.433	129	6	60	69	5.2383	1.7598	102	3.4785	0.7848	1.429
0.4734	0.7302	1.365	57	48	48	9	6.0781	3.4023	48	2.6758	0.768	1.4645
0.54	0.6466	1.3163	78	60	54	24	6.418	3.2559	63	3.1621	0.8065	1.4137
0.4817	0.5784	1.4635	126	12	60	66	5.3398	2.5996	72	2.7402	0.7516	1.7459
0.5532	0.5174	1.4361	156	54	57	99	5.1406	2.2129	96	2.9277	0.832	1.038
0.5068	0.5626	1.7255	105	69	51	54	4.6211	2.4199	66	2.2012	0.7577	1.6118
0.5542	0.6001	1.5976	135	42	57	78	6.2344	3.0254	75	3.209	0.7409	1.5326
0.5439	0.6087	1.43	126	30	54	72	5.5078	2.5879	75	2.9199	0.7446	1.43
0.4968	0.5268	1.5955	96	30	54	42	3.7461	1.7686	75	1.9775	0.7817	1.1345
0.563	0.5775	1.365	120	45	51	69	4.082	1.8613	90	2.2207	0.7628	1.3691
0.5112	0.494	1.4859	129	27	60	69	4.3867	1.8203	99	2.5664	0.7724	1.3802
0.4426	0.5837	1.5498	93	9	51	42	4.2773	2.5762	48	1.7012	0.7606	1.5153
0.4905	0.6066	1.4391	150	27	57	93	6.1875	3.002	72	3.1855	0.7545	1.169
0.5391	0.5371	1.5356	117	51	57	60	4.9688	2.4609	75	2.5078	0.7613	1.6494
0.5049	0.5359	1.56	132	12	51	81	5.1016	2.5645	84	2.5371	0.7535	1.3711
0.4927	0.7071	1.5011	114	15	54	60	5.2266	2.8691	48	2.3574	0.7718	1.5072
0.4797	0.434	1.7276	108	33	60	48	4.2422	2.5645	69	1.6777	0.7293	1.7926
0.4568	0.6002	1.5813	93	12	51	42	4.1875	2.334	57	1.8535	0.7171	1.427
0.4614	0.6614	1.5285	117	15	54	63	4.8398	2.3418	66	2.498	0.7511	1.3965
0.5117	0.5272	1.6047	129	39	60	69	4.8086	2.2852	84	2.5234	0.7789	1.1923
0.4802	0.5601	1.6301	138	39	51	87	6.5469	2.1934	114	4.3535	0.7363	1.4899
0.541	0.5351	1.6575	135	45	57	78	5.6797	2.0977	111	3.582	0.7605	1.4077
0.4795	0.5714	1.628	129	24	57	72	5.1953	2.1172	90	3.0781	0.7659	1.1852
0.4958	0.5094	1.5285	126	39	63	63	4.9609	2.2891	87	2.6719	0.7343	1.5427
0.4534	0.4968	1.6006	114	24	57	57	4.2461	2.4277	66	1.8184	0.7291	1.5194
0.5483	0.5002	1.823	135	63	66	69	5.1641	2.0801	105	3.084	0.785	0.978
0.5298	0.6417	1.5651	123	42	54	69	4.9336	2.8438	51	2.0898	0.7501	1.6362
0.448	0.5907	1.5285	120	15	51	69	5.0352	2.4277	75	2.6074	0.7581	1.4737
0.4663	0.6075	1.56	108	24	48	60	5.6875	2.4922	81	3.1953	0.7068	1.627
0.4668	0.5131	1.7225	132	81	54	78	4.875	1.9131	111	2.9619	0.7266	1.0908

## Sheet: BW25113 MOPS glucose
septum position	elongation rate (1/hour)	initiation size per ori (micron)	tau_cyc (minute)	B period (minute)	C period (minute)	D period (minute)	division size (micron)	newborn size (micron)	generation time (minute)	added size (micron)	cell width (micron)	added initiation size per ori (micron)
0.4907	0.9164	1.6331	54	6	42	12	3.5762	2.041	36	1.5352	0.599	1.627
0.501	0.8112	1.5976	72	36	45	27	4.5703	2.2793	54	2.291	0.6078	1.4676
0.5166	0.7904	1.756	57	18	36	21	3.7852	2.2246	42	1.5605	0.6556	1.301
0.5122	0.8343	1.628	66	24	42	24	4.2812	2.2832	42	1.998	0.6465	2.018
0.5146	0.7196	1.7225	63	30	51	12	3.9219	1.9668	54	1.9551	0.6261	1.4036
0.5356	0.7523	1.6656	75	36	48	27	4.3945	1.9541	60	2.4404	0.6456	1.6067
0.4792	0.8425	1.821	57	24	33	24	4.125	2.2129	42	1.9121	0.6058	1.3051
0.519	0.8984	1.56	63	18	30	33	3.9297	2.1543	39	1.7754	0.6118	1.885
0.4819	0.8889	1.56	63	15	45	18	3.8926	2.084	42	1.8086	0.604	1.4422
0.4937	0.9771	1.5275	63	30	33	30	4.1172	1.9502	45	2.167	0.6419	1.3325
0.4927	0.745	1.5285	78	42	51	27	4.3633	2.0312	57	2.332	0.6808	1.6727
0.5342	0.8982	1.3985	72	15	51	21	3.791	2.0156	42	1.7754	0.6817	1.2705
0.4827	0.7412	1.625	66	33	45	21	4.0391	2.2129	51	1.8262	0.66	1.562
0.5093	0.6271	1.7235	66	27	54	12	3.584	2.0156	54	1.5684	0.6596	1.7966
0.5181	0.6853	1.758	72	66	48	24	3.9219	2.0156	60	1.9062	0.6099	1.433
0.5156	0.8204	1.7601	69	51	51	18	4.4375	2.0312	60	2.4062	0.6293	1.6849
0.519	0.9077	1.7225	66	42	54	12	4.3242	2.2891	48	2.0352	0.6384	1.9459
0.5195	0.7987	1.756	51	33	36	15	3.3867	2.2988	33	1.0879	0.6387	1.561
0.5771	0.9998	1.69	48	30	39	9	4.3516	2.2754	33	2.0762	0.6449	1.627
0.5503	1.0261	1.498	60	21	48	12	4.1953	2.0234	39	2.1719	0.6383	1.622
0.5049	0.8963	1.5925	60	24	45	15	3.7344	1.6914	51	2.043	0.6867	1.5275
0.522	0.4591	1.7276	105	54	57	48	4.2344	2.1543	87	2.0801	0.5997	1.7926
0.4771	0.4792	1.4635	111	66	60	51	3.8555	2.0156	78	1.8398	0.6166	1.7215
0.4578	0.7259	1.495	78	18	48	30	3.8438	1.8955	60	1.9482	0.6585	1.43
0.5078	0.771	1.6951	84	18	42	42	4.8906	2.2188	60	2.6719	0.6946	1.5955
0.5073	1.0216	1.693	54	9	33	21	3.9785	2.084	39	1.8945	0.6905	1.8657
0.5	0.9854	1.5285	72	15	51	21	4.5508	1.9512	54	2.5996	0.6919	1.3985
0.5103	0.7071	1.5011	75	12	51	24	3.7266	1.9541	60	1.7725	0.6864	1.6209
0.4924	0.8365	1.496	75	21	51	24	4.3555	2.0156	54	2.3398	0.6613	1.429
0.4832	0.7807	1.758	57	36	42	15	3.7754	2.2188	42	1.5566	0.6027	1.5732
0.5327	0.7597	1.7905	78	27	51	27	4.7617	2.0898	66	2.6719	0.5895	1.7337
0.5234	0.8736	1.628	63	36	48	15	4.1133	1.8848	54	2.2285	0.6052	1.8962
0.4827	0.8542	1.821	51	27	42	9	3.9141	2.2754	39	1.6387	0.5857	1.6402
0.5161	0.8808	1.626	51	30	39	12	3.9043	2.4121	33	1.4922	0.6359	2.014
0.5239	0.8335	1.82	57	27	45	12	4.0938	2.0156	51	2.0781	0.5979	1.8931
0.499	0.9397	1.6575	63	24	42	21	4.1719	2.2793	39	1.8926	0.5944	1.56
0.4878	0.9612	1.69	51	12	36	15	4.0781	2.2754	36	1.8027	0.6273	1.7611
0.5151	0.8641	1.625	66	12	36	30	4.4453	2.2754	48	2.1699	0.6036	1.17
0.5161	0.857	1.691	57	21	33	24	3.9062	2.2109	42	1.6953	0.6055	1.3112
0.6416	0.4988	1.625	78	24	51	27	2.9531	2.0234	60	0.9297	0.6474	1.6961
0.5083	0.7493	1.5305	72	12	45	27	3.998	2.0234	54	1.9746	0.6531	1.2766
0.4937	0.7575	1.7601	72	21	45	27	4.3945	2.2109	54	2.1836	0.6257	1.6301
0.4844	0.572	1.758	75	24	51	24	4.0352	2.2246	60	1.8105	0.6054	1.823
0.561	0.8093	1.4625	57	21	42	15	3.2617	2.0156	36	1.2461	0.6551	1.5925
0.4922	0.8844	1.626	63	24	42	21	4.1133	1.9512	48	2.1621	0.612	1.301
0.4734	0.8785	1.5305	57	24	42	15	3.5801	1.8896	42	1.6904	0.6371	1.8495
0.4741	0.6656	1.4625	69	15	51	18	3.3359	1.9541	51	1.3818	0.639	1.7875
0.5146	0.827	1.693	63	39	54	9	3.8086	1.8857	51	1.9229	0.6726	1.297
0.4814	0.7825	1.5935	66	21	42	24	3.6543	2.1445	42	1.5098	0.642	1.6016
0.4998	0.7829	1.496	84	21	39	45	4.1641	2.2109	48	1.9531	0.6782	1.108
0.5073	0.7138	1.4005	96	9	51	45	4.4844	2.2793	54	2.2051	0.7004	1.4595
0.5293	0.6533	1.2695	96	3	57	39	3.3184	2.0195	48	1.2988	0.6654	1.5255
0.4768	0.7603	1.496	99	36	60	39	4.3633	2.2754	48	2.0879	0.684	1.234
0.5	0.7923	1.7875	57	33	45	12	3.7715	2.1465	42	1.625	0.6007	1.8627
0.501	0.7252	1.431	69	18	42	27	3.3848	2.1445	36	1.2402	0.6394	1.4412
0.481	0.8224	1.495	66	9	42	24	3.6504	1.8857	48	1.7646	0.652	1.4361
0.5142	1.0511	1.56	51	27	42	9	3.6738	2.0195	33	1.6543	0.6827	2.015
0.5151	0.8337	1.5326	66	30	45	21	3.793	2.0801	45	1.7129	0.6799	1.5895
0.5	0.8566	1.3041	66	15	51	15	3.2598	1.96	39	1.2998	0.6439	1.6859
0.4785	0.6995	1.5326	69	30	45	24	3.8633	2.0156	54	1.8477	0.6532	1.9287
0.4854	0.7686	1.628	66	30	45	21	3.8086	2.0801	48	1.7285	0.6379	1.5021
0.5073	0.8899	1.886	54	36	39	15	3.9766	2.1465	42	1.8301	0.5717	1.7743
0.5166	0.8923	1.6951	57	33	45	12	3.9082	1.9541	48	1.9541	0.6521	1.9551
0.4836	0.7692	1.431	72	21	51	21	4.0312	1.9033	57	2.1279	0.5939	1.689
0.4924	0.8525	1.7235	54	9	36	18	3.9785	2.4062	36	1.5723	0.6388	1.7966
0.4844	0.8979	1.5955	57	12	33	24	3.8164	1.8389	48	1.9775	0.7193	1.5895
0.4836	0.8436	1.561	60	36	39	21	3.7852	1.9541	48	1.8311	0.6308	1.429
0.4556	0.8127	1.625	57	42	42	15	3.1406	1.7549	48	1.3857	0.6394	1.627
0.5249	0.8165	1.5925	63	30	51	12	3.9707	1.8389	54	2.1318	0.6435	1.9845
0.5161	0.7375	1.7276	69	42	48	21	4.0312	2.1465	54	1.8848	0.6003	1.8759
0.5117	0.6971	1.6575	69	30	48	21	4.0117	2.0312	60	1.9805	0.627	2.0475
0.5015	0.7828	1.495	69	33	45	24	3.7949	1.9512	51	1.8438	0.5986	1.7062
0.4824	0.8377	1.7276	54	39	45	9	3.4121	1.9512	42	1.4609	0.6123	1.6545
0.5376	0.762	1.7235	69	21	45	24	4.3594	2.2109	54	2.1484	0.6185	1.5488
0.5542	0.8404	1.626	69	21	45	24	4.2383	2.1484	51	2.0898	0.6257	1.6402
0.5171	0.87	1.693	63	24	57	6	4.1797	2.0801	48	2.0996	0.6102	1.953
0.4875	0.8052	1.5925	63	9	51	12	3.6094	1.7598	60	1.8496	0.6267	1.6677
0.5503	0.7768	1.5072	66	33	39	27	3.9004	1.9033	54	1.9971	0.6502	1.5539
0.5264	0.8721	1.5305	66	36	45	21	4.1992	2.1465	48	2.0527	0.6284	1.5895
0.5	0.7253	1.6301	66	12	48	18	3.791	1.7852	60	2.0059	0.6597	1.5793
0.5107	0.8298	1.6047	60	48	45	15	3.5977	1.8955	48	1.7021	0.666	1.4097
0.4841	0.7776	1.5072	72	36	48	24	3.9141	1.8389	60	2.0752	0.6579	1.5722
0.4954	0.8694	1.5397	72	42	54	18	4.25	1.8955	54	2.3545	0.6312	1.7327
0.4771	0.8249	1.6951	66	24	36	30	4.2266	2.1484	51	2.0781	0.6743	1.039
0.4944	0.8832	1.5275	72	33	57	15	4.5	2.2246	48	2.2754	0.633	2.0678
0.4998	0.8508	1.496	69	24	48	21	4.1641	2.0801	48	2.084	0.6638	1.7601
0.4871	0.9528	1.885	57	24	42	15	4.5703	2.4062	42	2.1641	0.64	1.7692
0.5347	0.9229	1.4655	69	18	54	15	3.7715	1.8301	48	1.9414	0.648	1.3965
0.5093	0.8634	1.431	57	15	45	12	3.4473	2.084	33	1.3633	0.6573	1.5123
0.4836	0.955	1.4655	66	24	45	21	4.0312	2.0195	45	2.0117	0.6722	1.2705
0.5171	0.734	1.495	75	12	45	30	4.0391	1.9541	57	2.085	0.6458	1.69
0.4829	0.7838	1.5976	63	33	45	18	3.791	1.8389	54	1.9521	0.6043	1.9348
0.4988	0.8418	1.5925	69	30	45	24	4.4375	2.0156	57	2.4219	0.6218	1.9175
0.5015	0.7223	1.5976	96	39	57	39	5.2148	2.4121	66	2.8027	0.6419	2.0424
0.5073	0.8133	1.6585	66	30	45	21	3.8457	1.8301	57	2.0156	0.5584	1.6016
0.5293	0.7944	1.6626	63	33	42	21	4.4219	2.4199	45	2.002	0.5981	1.9774
0.5005	0.8236	1.82	60	45	42	18	4.1641	1.8857	57	2.2783	0.577	1.7042
0.5483	0.6558	1.4716	84	27	60	24	3.8398	1.6914	69	2.1484	0.6402	1.1974
0.5376	0.9196	1.6331	57	33	39	18	3.8867	2.1055	39	1.7812	0.615	1.627
0.4934	0.9582	1.625	66	36	42	24	4.3633	2.3418	42	2.0215	0.624	1.887
0.5098	0.5906	1.431	84	24	57	27	3.5801	1.8896	60	1.6904	0.6105	1.6991
0.5088	0.8373	1.5925	66	21	45	21	4.1055	2.0234	51	2.082	0.6245	1.5925
0.5103	0.6782	1.5326	72	69	51	21	3.4746	2.1484	45	1.3262	0.6549	1.8535
0.5171	0.8447	1.496	63	24	39	24	3.791	1.96	48	1.8311	0.665	1.429
0.45	0.92	1.7875	63	24	42	21	4.4297	2.0898	51	2.3398	0.6746	1.7448
0.5171	0.855	1.628	66	30	45	21	4.0586	1.9502	51	2.1084	0.6502	1.6098
0.5181	0.6451	1.693	78	39	36	42	4.0469	1.8955	66	2.1514	0.6395	1.4371
0.5093	0.8829	1.561	66	27	48	18	3.8633	1.9512	45	1.9121	0.6371	1.6991
0.4983	0.6724	1.5935	90	48	48	42	4.3086	2.0898	63	2.2188	0.6731	1.2665
0.4915	0.7819	1.625	69	27	51	18	3.9707	1.96	51	2.0107	0.6228	1.365
0.5098	0.5638	1.69	81	30	60	21	3.8438	1.8955	69	1.9482	0.6447	1.3711
0.4741	0.4069	1.495	123	42	72	51	3.5879	1.7598	102	1.8281	0.6204	1.495
0.5239	0.666	1.626	90	72	66	24	4.1016	1.8203	75	2.2812	0.6527	1.559
0.5435	0.9411	1.6585	60	33	39	21	4.4258	1.8955	51	2.5303	0.6244	1.9307
0.5083	0.7397	1.6605	66	24	48	18	3.8691	2.041	51	1.8281	0.5844	1.8637
0.5068	0.8928	1.3325	84	18	51	33	4.6211	2.1484	54	2.4727	0.6803	1.5986
0.4941	0.7295	1.7276	81	18	45	36	4.7812	2.4043	63	2.377	0.6222	1.8474
0.4766	0.9504	1.495	60	42	42	18	3.9922	1.8955	48	2.0967	0.6358	1.757
0.4927	0.8628	1.6301	66	12	42	24	4.2305	2.3438	42	1.8867	0.7113	1.4249
0.4866	0.7227	1.82	75	33	42	33	4.6836	2.2246	63	2.459	0.6116	1.5702
0.5371	0.8689	2.0312	57	6	36	21	4.6562	1.8955	63	2.7607	0.6272	1.5498
0.5425	0.8347	1.6585	60	36	39	21	3.8398	2.1699	45	1.6699	0.6157	1.5366
0.4763	0.838	1.5925	93	36	42	51	5.6094	2.2188	69	3.3906	0.6321	1.4625
0.5156	0.7856	1.5651	69	15	45	24	4.1602	2.0957	51	2.0645	0.6123	1.4899
0.4915	0.7863	1.6301	66	33	45	21	3.9707	1.8203	57	2.1504	0.5711	1.622
0.5225	0.7949	1.691	69	18	45	24	4.1211	1.8896	57	2.2314	0.5743	1.5001
0.5327	0.9086	1.5275	63	30	51	12	3.9355	2.1484	42	1.7871	0.6047	1.9825
0.5107	0.7395	1.4655	81	24	60	21	3.8535	1.8857	63	1.9678	0.6277	1.9795
0.5073	1.0321	1.5651	66	3	39	27	4.4922	2.2891	39	2.2031	0.5917	1.5062
0.5078	0.9776	1.6301	60	6	42	18	4.2305	2.2754	36	1.9551	0.5636	1.882
0.4749	0.6887	1.2716	93	21	60	33	3.9922	2.1602	54	1.832	0.6445	2.0495
0.5073	0.8053	1.755	63	36	45	18	3.9766	1.8389	57	2.1377	0.6365	1.6352
0.4763	0.7613	1.625	66	39	39	27	3.8809	2.0898	51	1.791	0.6273	1.237
0.5161	0.9437	1.5275	66	36	42	24	4.0312	2.0156	45	2.0156	0.6704	1.2695
0.5161	0.8509	1.7905	60	27	36	24	4.0312	1.9512	51	2.0801	0.607	1.3315
0.4285	0.7238	1.5041	66	27	45	21	3.6406	2.0195	51	1.6211	0.6002	2.0059
0.4702	0.8552	1.7337	66	39	48	18	4.2969	2.1484	54	2.1484	0.5712	2.0384
0.5303	0.8139	1.8535	75	36	48	27	5.0508	1.9668	69	3.084	0.5872	1.6666
0.5093	0.7689	1.5651	75	12	42	33	4.2422	2.0312	54	2.2109	0.6439	1.297
0.5088	0.8559	1.693	69	45	42	27	4.1055	2.0801	51	2.0254	0.6484	1.3721
0.5347	0.6013	1.496	99	54	57	42	3.7695	1.9512	66	1.8184	0.6738	1.494
0.502	0.6968	1.6605	78	27	42	36	4.1953	1.7559	69	2.4395	0.645	1.3965
0.5068	0.8437	1.7601	78	3	51	27	5.0078	1.6914	81	3.3164	0.6286	1.947
0.4905	0.9029	1.496	66	21	42	24	3.5801	1.8857	42	1.6943	0.6746	1.364
0.5312	0.7998	1.3366	75	15	54	21	4.168	2.1484	48	2.0195	0.6755	1.9195
0.5078	0.641	1.7885	81	51	48	33	4.2344	1.8389	75	2.3955	0.6177	1.5265
0.5278	0.8598	1.56	63	36	39	24	3.5801	1.6953	51	1.8848	0.6254	1.235
0.5103	0.7929	1.69	66	33	48	18	4.125	1.9541	54	2.1709	0.6278	1.367
0.4746	0.8289	1.69	66	33	45	21	4.1133	1.7559	60	2.3574	0.5982	1.562
0.5132	0.8467	1.6585	63	39	48	15	4.0625	2.0312	51	2.0312	0.6042	1.7966
0.4919	0.956	1.3975	66	15	54	12	4.3672	2.2188	42	2.1484	0.6299	1.9277
0.4841	0.6969	1.495	78	24	45	33	4.0312	2.041	57	1.9902	0.64	1.822
0.4998	0.7633	1.495	63	12	39	24	3.6406	2.1055	42	1.5352	0.6309	1.0441
0.5186	0.7107	1.7255	60	24	39	21	3.916	2.084	51	1.832	0.6096	1.4757
0.5342	0.8121	1.498	69	24	51	18	3.9082	1.9668	51	1.9414	0.6037	1.7621
0.5273	0.5247	1.495	102	27	42	60	3.584	2.084	63	1.5	0.6685	1.5011
0.5361	0.7002	1.56	66	30	33	33	3.6543	2.3438	39	1.3105	0.6636	1.2472
0.5083	0.8856	1.6626	75	42	33	42	4.6289	1.9541	60	2.6748	0.6691	1.2645
0.4927	0.6163	1.7225	75	42	42	33	4.2305	2.1465	63	2.084	0.6721	1.7936
0.5142	0.8962	1.691	66	30	48	18	4.4336	1.8613	57	2.5723	0.6457	1.6301
0.5166	0.8421	1.5275	63	27	36	27	3.6699	1.8242	48	1.8457	0.6896	1.4625
0.4924	0.8889	1.6626	66	27	48	18	4.2344	1.8301	54	2.4043	0.6892	1.3396
0.4866	0.8984	1.8525	60	33	39	21	4.5742	2.2246	48	2.3496	0.6515	1.7225
0.5166	0.9335	1.43	66	18	51	15	3.9004	1.9033	45	1.9971	0.6259	1.7652
0.5078	0.7772	1.755	57	33	30	27	4.1016	2.4121	42	1.6895	0.6525	1.8911
0.4971	0.8669	1.563	69	27	42	27	4.1836	1.96	51	2.2236	0.6369	1.303
0.5093	0.796	1.4635	75	30	48	27	3.709	1.9512	51	1.7578	0.7086	1.2055
0.4922	0.8164	1.69	60	24	42	18	4.1016	2.1602	45	1.9414	0.6324	1.625
0.4922	0.729	1.5925	72	45	42	30	3.9707	1.8389	63	2.1318	0.6399	1.5986
0.5063	0.8588	1.69	57	33	45	12	3.8535	1.8857	48	1.9678	0.5894	1.952
0.479	0.8465	1.95	66	39	36	30	4.4961	1.8203	63	2.6758	0.5779	1.105
0.4773	0.4423	1.755	117	66	69	48	4.2305	1.96	99	2.2705	0.6539	1.1111
0.5176	0.8533	1.6605	63	48	36	27	3.9277	2.0156	45	1.9121	0.6033	1.5996
0.5068	0.6088	1.69	147	105	90	57	4.6211	2.0898	78	2.5312	0.6641	1.0461
0.5	0.7807	1.6331	69	39	45	24	3.3906	1.6914	51	1.6992	0.6266	1.497
0.5093	0.9485	1.5285	63	24	45	18	4.2422	2.0312	45	2.2109	0.6886	1.8515
0.498	0.9776	1.5681	57	36	39	18	3.6641	2.1602	33	1.5039	0.6741	1.4341
0.5098	0.8481	1.5041	69	36	51	18	3.8789	1.6299	63	2.249	0.6168	1.6971
0.4854	0.935	1.626	72	42	42	30	4.4375	2.0195	51	2.418	0.6473	1.234
0.4827	0.8038	1.495	72	39	42	30	3.7715	1.7598	54	2.0117	0.62	1.3711
0.5161	0.9139	1.498	66	21	51	15	3.9043	1.8857	48	2.0186	0.6201	1.882
0.4531	0.945	1.4655	57	21	36	21	3.4473	1.7012	42	1.7461	0.6171	1.5245
0.4912	0.6774	1.5011	81	21	51	30	3.7148	1.7559	63	1.959	0.613	1.5559
0.4661	0.9128	1.561	69	33	42	27	4.5195	2.3535	42	2.166	0.584	1.819
0.4846	0.8565	1.756	60	18	45	15	4.1602	2.2832	42	1.877	0.592	1.494
0.5078	0.7572	1.56	87	27	57	30	4.2578	2.0312	60	2.2266	0.5839	1.43
0.502	0.7214	1.5681	75	63	45	30	3.918	2.0156	54	1.9023	0.6023	1.627
0.5527	0.7429	1.821	84	45	63	21	4.9414	2.2129	69	2.7285	0.6116	1.6341
0.5127	0.9048	1.5925	63	33	42	21	4.1914	2.041	51	2.1504	0.6156	1.5377
0.4924	0.9895	1.56	60	18	45	15	3.9785	2.0195	42	1.959	0.6465	1.625
0.5337	0.8359	1.7225	63	36	42	21	4.0664	1.8848	54	2.1816	0.5734	1.6738
0.469	0.8863	1.8555	60	36	45	15	4.4336	2.0801	54	2.3535	0.5668	1.8495
0.5142	0.899	1.82	63	33	48	15	4.832	1.9512	57	2.8809	0.5629	1.885
0.4927	0.8246	1.886	69	33	39	30	4.7578	2.2754	57	2.4824	0.5955	1.3152
0.5269	0.7863	1.7885	57	42	39	18	3.8555	1.9541	51	1.9014	0.5852	1.4676
0.4912	0.8298	1.7276	69	42	42	27	4.1367	1.7549	63	2.3818	0.6155	1.3335
0.5171	0.6844	1.6301	66	30	48	18	3.791	2.0312	51	1.7598	0.5862	1.5651
0.4846	0.8598	1.6575	69	39	48	21	4.5664	2.0801	54	2.4863	0.6148	1.7245
0.5088	0.8634	1.7235	63	57	42	21	4.1055	1.8213	57	2.2842	0.6275	1.7966
0.5146	0.8942	2.2831	54	3	42	12	4.9648	2.2109	57	2.7539	0.5955	2.08
0.5239	0.9522	1.693	60	48	42	18	4.0977	2.084	42	2.0137	0.6074	1.7032
0.5225	0.9147	1.5976	66	39	42	24	4.3555	2.2246	45	2.1309	0.6115	1.6585
0.5234	0.8628	1.82	60	36	45	15	4.2305	2.0156	54	2.2148	0.6176	1.8302
0.5181	0.7697	1.563	60	27	45	15	3.6465	2.1465	42	1.5	0.607	1.7621
0.491	0.8056	1.5011	66	30	42	24	3.9922	2.0898	48	1.9023	0.5933	1.625
0.4844	0.8029	1.6585	66	39	39	27	4.0352	1.8389	57	2.1963	0.6332	1.3376
0.4829	0.8299	1.563	63	33	39	24	3.9062	1.9033	54	2.0029	0.6433	1.819
0.4912	0.8237	1.6585	66	39	45	21	4.1055	1.9541	54	2.1514	0.6146	1.4716
0.5073	0.7202	1.758	75	33	51	24	4.3594	1.8301	72	2.5293	0.632	1.687
0.5	0.6418	1.4686	75	30	42	33	3.5195	1.8486	57	1.6709	0.6619	1.1964
0.4905	0.6172	1.498	75	21	51	24	3.3164	1.7559	60	1.5605	0.6319	1.368
0.4993	0.7536	1.495	66	24	45	21	3.5254	1.7559	51	1.7695	0.6404	1.3
0.4385	0.7567	1.626	63	27	36	27	3.7051	2.0156	48	1.6895	0.6455	1.236
0.4917	0.8756	1.3975	72	15	45	27	3.9668	1.8213	54	2.1455	0.6865	1.4625
0.481	0.7326	1.495	63	21	39	24	3.3906	2.0156	45	1.375	0.6376	1.56
0.4768	0.8575	1.495	69	36	54	15	3.9746	1.9541	51	2.0205	0.6527	1.6311
0.4839	0.89	1.5285	66	36	39	27	3.9062	2.0156	45	1.8906	0.6423	1.3335
0.4661	0.7684	1.5925	63	21	48	15	3.7754	2.084	45	1.6914	0.6678	1.5336
0.499	0.7358	1.5925	69	33	48	21	4.168	2.084	57	2.084	0.637	1.7977
0.4907	0.8454	1.4625	63	42	48	15	3.7109	1.9512	45	1.7598	0.6469	1.7245
0.5068	0.7953	1.5285	75	39	33	42	4.4883	2.5352	42	1.9531	0.6898	1.4615
0.4768	0.7999	1.495	75	12	39	36	4.2266	2.2754	45	1.9512	0.619	1.625
0.501	0.603	1.495	72	12	48	24	3.125	1.8213	57	1.3037	0.6395	1.43
0.4771	0.825	1.6951	63	24	42	21	4.1094	2.2246	45	1.8848	0.6168	1.6199
0.4998	0.9456	1.3325	63	12	39	24	3.5117	1.8848	39	1.627	0.6165	1.7245
0.4656	0.7377	1.496	69	15	48	21	3.7793	2.2129	45	1.5664	0.6154	1.689
0.522	0.8502	1.496	66	30	42	24	3.8672	1.7549	51	2.1123	0.6464	1.431
0.5493	0.9255	1.433	66	21	48	18	3.9043	1.8896	48	2.0146	0.6515	1.817
0.5356	0.8951	1.5275	63	21	42	21	3.5234	1.8213	45	1.7021	0.6308	1.4686
0.4832	0.8504	1.43	63	12	45	18	3.7754	1.8896	48	1.8857	0.6159	1.69
0.5088	0.9196	1.43	60	18	36	24	3.5801	1.8857	42	1.6943	0.6767	1.562
0.5	0.7881	1.5925	66	45	48	18	3.9004	1.9512	54	1.9492	0.5786	1.5945
0.491	0.6471	1.7276	69	39	48	21	3.8496	2.0801	57	1.7695	0.604	1.5935
0.4802	0.8453	1.6301	60	27	45	15	3.5215	1.8213	48	1.7002	0.6035	1.557
0.4768	0.6582	1.691	72	33	54	18	4.0977	2.2129	54	1.8848	0.5901	1.9591
0.4917	0.5932	1.5275	81	21	42	39	3.8555	2.2246	51	1.6309	0.6295	1.6575
0.5151	0.9129	1.693	63	51	39	24	4.1641	1.7549	57	2.4092	0.6527	1.947
0.5156	0.5905	1.5976	87	33	51	36	4.0625	2.0156	69	2.0469	0.6588	1.4046
0.4631	0.888	1.3345	63	18	39	24	3.5117	2.2188	30	1.293	0.6521	1.6616
0.5088	0.8309	1.498	69	54	42	27	3.707	1.6914	57	2.0156	0.6722	1.368
0.4756	0.4913	1.496	105	51	60	45	3.9727	2.2109	66	1.7617	0.7291	1.364
0.5151	0.859	1.4005	63	15	39	24	3.9102	2.2793	36	1.6309	0.6613	1.9145
0.4604	0.7956	1.625	66	15	39	27	4.0977	2.1465	48	1.9512	0.6548	1.692
0.4922	0.901	1.3985	69	21	42	27	3.8398	1.96	45	1.8799	0.6718	1.2665
0.4824	0.9209	1.4635	69	9	36	33	3.9434	1.8848	48	2.0586	0.7136	1.3335
0.5005	0.7562	1.3975	78	21	42	36	3.6465	2.2109	42	1.4355	0.6525	1.3975
0.5098	0.8756	1.5275	60	27	39	21	3.5898	2.0156	39	1.5742	0.7135	1.2025
0.4912	0.5977	1.6575	93	66	48	45	4.1055	1.7012	87	2.4043	0.6659	1.2025
0.5151	0.8153	1.4625	96	30	60	36	4.3203	2.1602	54	2.1602	0.6641	1.3975
0.4915	0.8931	1.5326	66	12	45	21	3.9707	2.0801	45	1.8906	0.6255	1.6524
0.4841	0.8792	1.5285	63	21	39	24	4.3125	2.1602	48	2.1523	0.6301	1.6666
0.4944	0.6405	1.758	81	36	60	21	4.3711	2.2109	63	2.1602	0.6329	1.689
0.4893	0.9219	1.626	78	36	45	33	4.457	1.9033	60	2.5537	0.6479	1.301
0.5591	0.7802	1.3985	99	9	54	45	5.0312	1.8857	75	3.1455	0.6666	1.8515
0.5176	0.9538	1.2045	75	6	51	24	4.0195	1.8301	45	2.1895	0.6445	1.5295
0.4846	1.0424	1.6575	57	18	36	21	4.5664	2.1465	45	2.4199	0.6335	1.3975
0.5015	0.8428	1.4625	66	18	51	15	3.6523	1.9668	45	1.6855	0.6588	1.7977
0.4729	0.8227	1.561	63	33	39	24	3.7324	2.0195	48	1.7129	0.6729	1.7702
0.4934	0.8461	1.56	81	42	45	36	4.4961	2.0898	54	2.4062	0.6831	1.3122
0.5127	0.9845	1.82	57	27	36	21	4.5664	2.6035	36	1.9629	0.6287	1.5702
0.4746	0.7292	1.625	72	39	48	24	4.1133	1.8896	63	2.2236	0.6528	1.5112
0.5	0.9444	1.6605	66	39	45	21	4.4219	2.0801	51	2.3418	0.6243	1.8495
0.5415	0.7357	1.4686	84	30	60	24	3.9707	1.7549	69	2.2158	0.6529	1.5234
0.5376	0.7572	1.495	63	30	54	9	3.3867	1.9248	45	1.4619	0.6513	1.69
0.5327	0.9001	1.5651	66	36	48	18	4.1758	2.2109	42	1.9648	0.6143	1.752
0.52	0.7814	1.626	75	18	54	21	4.625	2.4062	51	2.2188	0.6156	1.754
0.5005	0.6396	1.625	96	30	51	45	5.3398	2.0156	84	3.3242	0.6372	1.495
0.4727	0.7778	1.691	66	30	48	18	3.5781	1.9033	51	1.6748	0.6327	1.626
0.5171	0.975	1.367	63	15	48	15	3.5215	1.8213	39	1.7002	0.6545	1.363
0.5	0.8755	1.6656	63	18	42	21	4.2109	2.0801	48	2.1309	0.6327	1.8464
0.4846	0.8306	1.7621	66	33	39	27	4.2891	2.0898	51	2.1992	0.5814	1.4879
0.5254	0.8621	1.625	72	33	39	33	4.8398	2.1484	54	2.6914	0.5804	2.0942
0.5073	0.8102	1.43	78	18	57	21	4.3711	2.0156	57	2.3555	0.6106	1.7611
0.5151	0.8509	1.6301	66	36	45	21	4.2891	1.9502	54	2.3389	0.5621	1.8149
0.5088	0.8749	1.5976	63	30	42	21	4.1055	2.0156	51	2.0898	0.5866	1.8637
0.4858	0.763	1.5356	78	45	48	30	4.0469	2.3477	42	1.6992	0.6059	1.5945
0.4766	0.8534	1.563	69	24	45	24	3.9922	2.1484	45	1.8438	0.579	1.167
0.4646	0.9302	1.6575	60	36	33	27	4.2539	2.2344	42	2.0195	0.5862	1.3975
0.4875	0.7242	1.6951	90	39	54	36	5.0742	1.7598	87	3.3145	0.5909	1.4249
0.5254	0.5814	1.69	108	39	63	45	5.0742	2.1445	84	2.9297	0.638	1.432
0.5078	0.5334	1.626	117	33	69	48	4.3555	1.8203	105	2.5352	0.6518	1.2523
0.5166	0.8141	1.495	75	15	45	30	4.0352	1.8955	54	2.1396	0.6305	1.562
0.4988	0.7858	1.5275	63	6	42	21	3.6523	2.2754	36	1.377	0.6359	1.4625
0.5059	0.8097	1.625	72	39	45	27	4.2578	1.9512	57	2.3066	0.6209	1.365
0.5063	0.9589	1.6575	63	54	30	33	4.8867	2.6133	39	2.2734	0.6245	1.5275
0.5005	0.8589	1.69	66	24	42	24	4.293	1.8242	60	2.4688	0.6232	1.8342
0.4741	0.8559	1.755	57	36	33	24	3.8398	1.8896	54	1.9502	0.6083	1.7002
0.5005	0.7336	1.755	69	36	54	15	4.1641	1.8389	60	2.3252	0.6067	1.755
0.4612	0.7771	1.7255	72	27	51	21	4.2305	1.8301	63	2.4004	0.6426	1.3945
0.522	0.8428	1.9195	66	42	48	18	4.3594	1.8955	60	2.4639	0.6342	1.1517
0.4807	0.6868	1.365	84	45	54	30	3.5254	1.8213	60	1.7041	0.6438	1.562
0.47	0.9725	1.563	60	12	33	27	4.168	1.9541	45	2.2139	0.6295	1.6382
0.5156	0.8061	1.4625	69	18	42	27	4.0352	2.0801	48	1.9551	0.62	1.3975
0.4739	0.8862	1.563	66	57	48	18	4.125	1.96	54	2.165	0.5846	1.563
0.5317	0.7855	1.6951	69	36	48	21	4.0625	2.041	57	2.0215	0.6051	1.6951
0.4907	0.7519	1.496	78	57	54	24	3.709	1.6953	63	2.0137	0.5727	1.5001
0.5176	0.6171	1.691	69	21	57	12	3.6484	2.1055	51	1.543	0.5937	1.754
0.501	0.89	1.6301	63	30	45	18	3.9102	1.8213	51	2.0889	0.5774	1.8149
0.5303	0.8478	2.0241	51	6	36	15	4.2969	1.96	57	2.3369	0.645	1.3559
0.5078	0.709	1.561	84	57	42	42	4.4961	1.96	66	2.5361	0.6745	1.4412
0.4736	0.8502	1.3345	72	6	45	27	3.8457	2.1465	42	1.6992	0.6215	1.5377
0.5156	0.857	1.693	60	15	42	18	3.9102	2.0957	45	1.8145	0.5803	1.362
0.5146	0.8441	1.431	78	69	36	42	4.1875	2.3438	42	1.8438	0.624	1.3051
0.5742	0.9876	1.3366	75	15	45	30	3.9707	2.0898	39	1.8809	0.602	1.3934
0.5005	0.6795	1.5326	93	21	54	39	4.8203	2.0312	75	2.7891	0.6435	1.3396
0.4924	0.9085	1.2746	87	27	45	42	4.2578	1.8857	54	2.3721	0.6155	1.3376
0.5078	0.876	1.5011	72	24	48	24	4.0977	2.0156	51	2.082	0.6329	1.625
0.4841	0.9254	1.4655	63	24	39	24	3.7988	1.8857	42	1.9131	0.6349	1.3295
0.4817	0.3895	1.368	129	57	84	45	3.6465	1.7656	102	1.8809	0.625	1.433
0.4749	0.8072	1.433	81	3	48	33	3.9785	2.2109	42	1.7676	0.6189	1.368
0.4834	0.6759	1.3711	81	15	51	30	3.9004	1.9512	60	1.9492	0.6286	1.6839
0.5059	0.8897	1.7306	63	45	36	27	4.2422	1.8301	60	2.4121	0.5778	1.5356
0.5166	0.7625	1.5011	78	33	39	39	3.9023	1.626	66	2.2764	0.6118	1.2939
0.4929	0.929	1.6626	51	39	39	12	3.5996	1.9541	42	1.6455	0.6198	1.7824
0.4919	0.8772	1.3366	72	30	54	18	3.9727	1.7656	54	2.207	0.6231	1.6006
0.4832	0.9074	1.7225	54	27	39	15	3.7754	1.8857	45	1.8896	0.6081	1.7225
0.4919	0.5984	1.755	75	39	54	21	3.8398	2.1484	57	1.6914	0.5739	1.365
0.5234	0.7178	1.56	72	39	39	33	3.7246	1.8896	54	1.835	0.547	1.56
0.4673	0.8243	1.56	75	36	57	18	4.1758	1.9502	57	2.2256	0.5439	1.8911
0.4531	1.0413	1.8525	60	48	30	30	4.7539	1.9512	51	2.8027	0.544	1.0847
0.5518	0.7077	1.6575	84	27	48	36	4.5039	2.084	66	2.4199	0.6151	1.5295
0.5254	0.7988	1.7905	78	30	48	30	5.2188	2.0312	69	3.1875	0.5852	1.7215
0.4702	0.8871	1.7875	63	27	45	18	4.4336	1.7549	60	2.6787	0.5921	0.9425
0.5068	0.9119	1.9216	60	33	39	21	4.875	2.3633	48	2.5117	0.5716	2.1125
0.4841	0.8811	1.6605	63	15	42	21	4.3125	2.3535	42	1.959	0.5913	1.7946
0.4927	0.8711	1.691	75	24	39	36	4.8828	2.2832	54	2.5996	0.6162	1.429
0.4924	0.8529	1.6951	69	33	51	18	4.2266	1.6904	63	2.5361	0.6083	1.6301
0.4758	0.9622	1.6575	57	24	42	15	4.1016	1.96	48	2.1416	0.5746	1.4645
0.5352	0.9658	1.6006	66	27	39	27	4.6172	2.0957	51	2.5215	0.5883	1.7794
0.4792	0.8208	1.7235	66	24	48	18	4.375	2.2832	48	2.0918	0.5894	1.9835
0.5132	0.7563	1.431	87	24	60	27	4.3047	1.96	63	2.3447	0.5856	1.756
0.4946	0.8978	1.5925	75	15	39	36	4.8906	2.1602	54	2.7305	0.5923	1.5275
0.5098	0.7862	1.4655	69	21	45	24	3.5801	1.7656	54	1.8145	0.589	1.6605
0.5132	0.7944	1.6981	69	30	42	27	4.4375	2.2188	54	2.2188	0.6094	1.6169
0.4927	0.7357	1.625	63	24	42	21	3.8633	1.9512	51	1.9121	0.6186	1.235
0.4688	0.7751	1.8271	63	36	45	18	4.168	2.0898	54	2.0781	0.5901	1.4879
0.4741	0.7518	1.691	60	48	42	18	3.7109	2.1465	45	1.5645	0.5985	1.884
0.5239	0.5737	1.5275	78	18	54	24	3.9707	2.1602	60	1.8105	0.5783	2.1186
0.4834	0.7554	1.5305	72	27	60	12	4.043	1.8955	57	2.1475	0.5942	2.1745
0.4707	0.9424	1.6575	60	24	45	15	4.4219	2.1543	45	2.2676	0.5878	1.8627
0.5005	0.8414	1.561	66	21	36	30	4.043	2.0156	51	2.0273	0.6141	1.821
0.5015	0.9137	1.6605	75	33	54	21	4.5664	2.1602	51	2.4062	0.6248	1.9815
0.5	0.9804	1.7225	60	30	42	18	4.5508	2.0195	51	2.5312	0.6193	1.8525
0.491	0.7548	1.758	72	36	45	27	4.3867	1.9541	63	2.4326	0.5938	1.494
0.5664	0.7167	1.5935	87	27	51	36	5.1133	2.5391	63	2.5742	0.6131	2.5096
0.5298	0.821	1.4655	66	39	42	24	3.4551	1.625	54	1.8301	0.6539	1.5265
0.5249	0.5341	1.69	96	36	69	27	3.9688	1.9502	81	2.0186	0.6262	2.0292
0.5	0.3308	1.7225	126	42	84	42	4.1602	2.0156	117	2.1445	0.5835	1.9277
0.5532	0.3489	1.8251	108	99	48	60	3.6484	2.0801	90	1.5684	0.6118	1.4249
0.5205	0.9651	1.5305	66	15	42	24	4.2539	2.0156	48	2.2383	0.6258	1.8495
0.5308	0.8326	1.6951	60	36	42	18	4.0586	2.0801	48	1.9785	0.631	1.6362
0.4712	0.757	1.2746	69	24	48	21	3.5977	1.9512	45	1.6465	0.6281	1.6504
0.5137	0.7117	1.3366	81	18	60	21	3.0781	1.6299	54	1.4482	0.6177	1.3934
0.5068	0.9681	1.691	66	30	42	24	4.7617	2.3438	45	2.418	0.628	1.5651
0.5356	0.7746	1.69	69	24	42	27	4.625	2.3477	51	2.2773	0.6211	1.497
0.501	0.724	1.823	63	30	42	21	4.0391	2.1465	54	1.8926	0.5986	1.624
0.5063	0.7549	1.6951	63	51	33	30	3.7246	1.8955	54	1.8291	0.577	1.817
0.4849	0.5204	1.3975	132	66	90	42	4.5586	1.5615	120	2.9971	0.6174	1.3386
0.5078	0.8943	1.5275	72	24	48	24	3.8398	2.2129	36	1.627	0.633	1.3386
0.5005	0.7582	1.625	60	24	39	21	3.7754	2.0801	48	1.6953	0.5861	1.6961
0.4927	0.9316	1.5285	63	42	42	21	3.8457	1.8857	45	1.96	0.6008	1.9266
0.5195	0.8435	1.6006	84	36	60	24	4.7656	1.7656	72	3	0.6132	1.2614
0.4851	0.8747	1.756	63	30	42	21	4.2969	1.8213	57	2.4756	0.61	1.429
0.5	0.7915	1.8555	60	33	42	18	4.1602	2.1484	48	2.0117	0.5944	1.6545
0.5	0.8968	1.756	54	24	30	24	4.1914	2.3477	39	1.8438	0.6003	1.366
0.5	0.7143	1.7601	78	0	48	30	4.5586	1.7598	78	2.7988	0.6002	1.6301
0.4724	0.7118	1.561	69	39	45	24	3.4492	1.8242	54	1.625	0.5913	1.3762
0.4917	0.7576	1.5305	60	27	39	21	3.5898	2.084	45	1.5059	0.5999	1.5895
0.5171	0.959	1.5925	60	12	36	24	4.1758	2.2754	39	1.9004	0.6333	1.5336
0.5	0.7214	1.368	81	24	54	27	3.6426	1.6953	66	1.9473	0.6061	1.5691
0.5601	0.7836	1.625	63	27	48	15	4.293	2.2129	45	2.0801	0.5798	1.625
0.4688	0.7536	1.7225	66	27	45	21	4.1602	2.0156	57	2.1445	0.5811	1.7225
0.4661	0.7905	1.5925	63	48	51	12	3.9043	1.96	51	1.9443	0.6127	1.5336
0.4753	0.9148	1.563	66	27	45	21	3.9668	2.0312	48	1.9355	0.6293	1.884
0.4895	0.8506	1.8251	60	24	42	18	4.25	2.0957	51	2.1543	0.6072	1.8291
0.5161	0.8277	1.43	69	15	39	30	4.0312	2.0898	45	1.9414	0.6093	1.432
0.4739	0.9819	1.691	66	18	39	27	4.9453	2.1465	51	2.7988	0.6366	1.624
0.4978	0.8826	1.561	63	18	48	15	3.7891	1.8857	45	1.9033	0.6151	1.431
0.541	0.8821	1.5305	63	24	39	24	3.9668	2.2129	42	1.7539	0.605	1.8555
0.4834	1.0077	1.563	57	12	39	18	3.7754	1.8857	42	1.8896	0.6254	1.884
0.5088	0.8392	1.496	93	141	63	30	4.2344	2.3418	42	1.8926	0.663	1.3051
0.5098	0.6043	1.5326	75	18	48	27	3.4512	1.8896	57	1.5615	0.6382	1.2685
0.5005	0.8344	1.3985	66	21	42	24	3.3867	1.7598	48	1.627	0.6381	1.2787
0.4792	0.814	1.8555	63	39	45	18	4.375	2.084	57	2.291	0.5964	1.5895
0.5273	0.7623	1.7276	69	36	51	18	3.8711	1.6367	66	2.2344	0.5753	1.4574
0.5557	0.8222	1.4361	87	60	45	42	4.1016	2.1484	48	1.9531	0.6087	1.3
0.4998	0.7602	1.495	75	21	45	30	3.6406	1.9541	51	1.6865	0.6458	1.8952
0.4995	0.8063	1.43	81	21	45	36	3.9062	2.1484	45	1.7578	0.6683	1.1131
0.5083	0.7022	1.43	84	18	45	39	4.1016	2.4062	45	1.6953	0.6501	1.7002
0.5225	0.8694	1.6575	72	24	45	27	4.1055	1.9502	54	2.1553	0.6598	1.2147
0.5088	0.9227	1.43	63	3	45	18	3.707	2.2832	33	1.4238	0.628	1.8302
0.4758	0.9534	1.7885	48	33	39	9	3.8457	1.8857	42	1.96	0.6283	1.4615
0.5518	0.8122	1.6585	66	42	48	18	3.7715	1.8242	54	1.9473	0.5889	1.3376
0.4951	0.7183	1.495	75	15	51	24	3.8633	1.8389	60	2.0244	0.5978	1.43
0.5073	0.9175	1.7225	66	27	45	21	4.4844	2.2754	45	2.209	0.5872	1.7225
0.5093	0.8285	1.6575	57	21	45	12	3.7109	2.2129	36	1.498	0.5917	1.4645
0.4988	0.728	1.3975	69	9	39	30	3.6523	2.3438	36	1.3086	0.6134	1.7327
0.5186	0.446	1.3711	117	9	57	60	3.6543	1.8955	90	1.7588	0.6046	1.8891
0.5156	0.7019	1.5935	87	111	54	33	4.293	2.2988	54	1.9941	0.6347	1.1426
0.5	0.7519	1.368	90	18	51	39	4.3203	2.2129	54	2.1074	0.5921	1.4391
0.4817	0.8814	1.4036	63	24	48	15	3.5195	2.1602	33	1.3594	0.5662	1.8627
0.5	0.7501	1.6331	63	27	51	12	3.4023	1.6953	57	1.707	0.5801	1.7631
0.5239	0.624	1.6981	84	54	54	30	4.0977	1.7012	81	2.3965	0.5707	1.8769
0.4988	0.8934	1.563	63	42	45	18	3.9102	1.8955	51	2.0146	0.5942	1.427
0.5464	0.835	1.7255	75	24	42	33	4.875	1.8242	69	3.0508	0.6273	1.3355
0.4851	0.8731	1.6575	66	24	54	12	4.2969	1.96	54	2.3369	0.6146	1.5295
0.5352	0.7497	1.628	69	30	54	15	3.7734	1.9033	57	1.8701	0.5997	1.622
0.4912	0.4965	1.758	78	33	60	18	3.4512	1.9512	69	1.5	0.6427	1.689
0.5356	0.8838	1.5326	60	30	48	12	3.791	1.7549	51	2.0361	0.6236	1.5976
0.5386	0.7515	1.5925	81	33	63	18	4.3867	1.6367	72	2.75	0.6134	1.7327
0.4766	0.7404	1.6951	66	39	48	18	3.6113	1.8301	57	1.7812	0.6462	1.106
0.5078	0.818	1.56	81	24	57	24	4.4961	2.0801	57	2.416	0.6161	1.69
0.5068	0.9719	1.498	60	24	39	21	4.2383	2.1484	42	2.0898	0.5808	2.0221
0.5352	0.9085	1.626	60	33	45	15	3.7969	1.7598	51	2.0371	0.6182	1.819
0.4707	0.4556	1.6301	84	21	54	30	3.3184	1.9502	69	1.3682	0.6318	1.2949
0.5361	0.7297	1.5305	72	18	48	24	3.9258	2.0234	54	1.9023	0.6071	1.7865
0.5068	0.9589	1.5651	72	39	51	21	4.7617	2.3418	48	2.4199	0.6053	2.1541
0.5244	0.7381	1.5275	81	3	51	30	4	2.2754	45	1.7246	0.592	1.7895
0.5366	0.662	1.5275	78	12	42	36	3.6504	2.0234	51	1.627	0.6125	1.5295
0.5073	0.8129	1.8596	75	15	48	27	4.75	2.1602	60	2.5898	0.6174	1.5854
0.4485	0.7133	1.7601	78	21	54	24	4.2422	1.9512	69	2.291	0.6255	1.6199
0.4844	0.9677	1.6626	60	12	45	15	4.168	2.0527	45	2.1152	0.6046	1.5976
0.5	0.7788	1.4625	72	21	45	27	3.7715	1.7549	57	2.0166	0.6279	1.2675
0.499	0.8121	1.6575	72	12	51	21	4.1719	1.8857	60	2.2861	0.6377	1.5295
0.4917	0.9833	1.4005	66	18	51	15	3.9668	1.6367	51	2.3301	0.6538	1.9205
0.4817	0.7273	1.5011	69	9	48	21	3.6465	1.7598	57	1.8867	0.6347	1.6291
0.5078	0.7818	1.628	72	6	42	30	4.3672	2.1465	54	2.2207	0.6433	1.557
0.4541	0.9793	1.3345	63	21	39	24	3.5801	1.6299	48	1.9502	0.6726	1.5905
0.4839	0.8191	1.6626	63	39	42	21	4.0312	2.1445	48	1.8867	0.6252	1.4635
0.5234	0.7693	1.628	72	39	57	15	3.7246	1.7012	60	2.0234	0.6232	1.5082
0.52	0.4052	3.3252	90	60	39	51	6	2.2129	150	3.7871	0.6191	1.2898
0.5068	0.921	1.56	72	6	42	30	4.2383	2.2754	42	1.9629	0.6429	1.495
0.5083	0.7199	1.5275	81	18	42	39	3.9668	2.1445	54	1.8223	0.7019	1.2066
0.5107	0.7819	1.4635	69	12	39	30	3.5977	2.1484	39	1.4492	0.6348	1.3315
0.4778	0.7886	1.43	81	21	51	30	4.3633	2.084	54	2.2793	0.6455	1.365
0.5107	0.6637	1.4005	84	30	48	36	3.5859	2.1484	48	1.4375	0.7003	1.3945
0.4827	0.6789	1.498	81	78	63	18	3.7695	1.8848	63	1.8848	0.682	1.687
0.5088	0.68	1.4635	75	12	45	30	3.5801	2.2109	42	1.3691	0.6965	1.3965
0.4922	0.9497	1.3386	75	24	60	15	3.8398	1.8242	51	2.0156	0.6715	1.7916
0.4929	0.8948	1.4036	69	24	45	24	3.9922	1.8896	48	2.1025	0.6355	1.4625
0.5508	0.8007	1.7337	75	27	51	24	4.5234	1.9512	63	2.5723	0.6422	1.5224
0.4849	0.9141	1.6331	57	21	36	21	3.6582	2.0234	39	1.6348	0.6474	1.558
0.4919	0.9464	1.7905	57	33	39	18	4.4961	2.2129	48	2.2832	0.6231	1.8555
0.499	0.8391	1.5285	69	18	42	27	4.3008	2.0234	54	2.2773	0.6538	1.7276
0.46	0.9001	1.5935	60	12	45	15	4.1094	2.1465	45	1.9629	0.6307	1.8515
0.5439	0.6061	1.625	93	24	54	39	4.4375	2.0195	75	2.418	0.6449	1.692
0.5156	0.821	1.6605	66	9	39	27	4.1914	2.2754	45	1.916	0.6392	1.5346
0.4668	0.9619	1.4655	72	9	51	21	3.9023	1.9541	45	1.9482	0.669	1.6565
0.4895	0.5912	1.69	78	33	48	30	3.8711	2.0801	63	1.791	0.6216	1.6311
0.4951	0.8452	1.755	60	24	39	21	3.8633	1.8213	54	2.042	0.6286	1.8302
0.4524	0.7798	1.7885	69	36	51	18	4.332	1.9541	66	2.3779	0.6043	2.4405
0.4912	0.7001	2.1491	60	45	33	27	4.2344	2.2188	57	2.0156	0.5914	1.5052
0.5229	0.534	2.0495	75	36	42	33	4.2266	2.4043	66	1.8223	0.6284	1.4666
0.4922	0.8127	1.5326	66	18	42	24	3.457	1.9033	45	1.5537	0.6048	1.5976
0.5171	0.6294	1.563	78	27	54	24	3.6465	1.9033	60	1.7432	0.5782	1.8982
0.4915	0.6872	1.7306	66	57	54	12	3.8359	1.8857	63	1.9502	0.57	1.9094
0.5356	0.5455	1.82	78	57	54	24	3.6426	1.8848	72	1.7578	0.5574	1.56
0.4917	0.7684	1.821	57	33	36	21	3.8691	2.0156	48	1.8535	0.6448	1.4351
0.5059	0.8052	1.7225	87	27	39	48	5.4102	2.0234	75	3.3867	0.6202	1.4625
0.4653	0.8313	1.433	78	30	51	27	4.7656	2.2793	51	2.4863	0.576	2.142
0.5083	0.7972	1.4625	75	36	39	36	4.0977	2.1543	45	1.9434	0.6221	1.0867
0.5171	0.8156	1.3345	69	12	39	30	3.7793	2.0801	42	1.6992	0.6243	1.7205
0.4934	0.9734	1.5275	72	33	51	21	4.8906	1.7012	63	3.1895	0.5877	1.7286
0.5073	0.5552	1.563	108	39	60	48	4.4922	1.8857	93	2.6064	0.6336	1.622
0.5093	0.7699	1.625	78	27	39	39	4.5117	1.8203	69	2.6914	0.6458	1.3711
0.5005	0.8091	1.626	66	30	42	24	4.293	1.8301	60	2.4629	0.6178	1.754
0.5239	0.7988	1.823	72	33	48	24	5.2148	2.2188	60	2.9961	0.5968	1.817
0.4922	0.9077	1.5681	60	18	45	15	4.0977	2.1543	42	1.9434	0.6014	1.8119
0.5146	0.6139	1.69	87	36	54	33	4.1875	1.7559	84	2.4316	0.6258	1.625
0.4932	0.7128	1.691	69	27	48	21	4.0078	2.0195	54	1.9883	0.6313	1.689
0.4822	0.6413	1.7306	81	78	54	27	3.6406	1.8213	66	1.8193	0.585	1.3244
0.5234	0.8056	1.5275	78	54	54	24	4.3633	1.7549	66	2.6084	0.5928	1.9927
0.4939	0.5289	1.5285	117	33	60	57	3.9824	1.4316	114	2.5508	0.6371	1.5285
0.5015	0.8191	1.5955	66	39	48	18	3.9648	1.7598	57	2.2051	0.5953	1.5915
0.5273	0.7617	1.821	60	42	39	21	3.7148	1.9131	57	1.8018	0.609	1.691
0.5088	0.8168	1.6605	66	27	42	24	4.1211	1.8848	57	2.2363	0.5903	1.8555
0.5	0.9192	1.758	63	30	45	18	4.4219	1.8242	57	2.5977	0.6079	2.274
0.5137	0.924	1.625	72	36	45	27	4.8125	1.8389	60	2.9736	0.5763	1.8992
0.5234	0.8786	1.43	78	15	45	33	4.0977	1.8203	54	2.2773	0.6317	1.3061
0.5005	0.7061	1.498	78	27	45	33	4.1641	1.9502	63	2.2139	0.5991	1.752
0.5078	0.7596	1.823	66	39	48	18	4.2266	1.96	63	2.2666	0.6364	1.563
0.4932	0.8764	1.4036	72	12	42	30	3.9746	2.3438	36	1.6309	0.5999	1.8484
0.4846	0.8455	1.5681	69	15	48	21	4.293	1.9512	57	2.3418	0.6049	1.9439
0.4915	0.7788	1.885	66	24	48	18	4.5039	2.0801	60	2.4238	0.574	1.69
0.5166	0.8249	1.6605	63	15	51	12	3.9004	2.0898	48	1.8105	0.592	1.7865
0.519	0.8306	1.368	66	15	45	21	3.7891	2.1055	42	1.6836	0.5745	1.9571
0.5083	0.8202	1.6626	66	24	48	18	3.8691	1.6904	60	2.1787	0.6229	1.6524
0.5088	0.9081	1.691	66	21	36	30	4.1055	1.8857	51	2.2197	0.6601	1.234
0.5166	0.8035	1.4686	66	12	54	12	3.9023	2.084	48	1.8184	0.6218	1.3975
0.5151	0.6397	1.6626	78	30	45	33	4.2891	2.1699	60	2.1191	0.6406	1.6626
0.4653	0.7924	1.628	69	33	42	27	3.9199	1.8896	54	2.0303	0.5963	1.429
0.5088	0.8389	1.4625	57	6	39	18	3.4492	2.084	33	1.3652	0.6536	1.4686
0.5322	0.5517	1.7276	90	48	60	30	4.0312	1.8242	87	2.207	0.6436	1.4595
0.4912	0.7849	1.5011	75	27	57	18	3.9785	1.7559	63	2.2227	0.6343	1.8159
0.5156	0.9463	1.561	69	33	45	24	4.0352	1.7012	57	2.334	0.6658	1.431
0.4617	0.8152	1.5935	75	45	42	33	4.2266	1.7559	63	2.4707	0.6388	1.2015
0.5015	0.685	1.4625	72	36	48	24	3.3926	1.5596	63	1.833	0.6498	1.5275
0.4595	0.8331	1.5925	72	21	51	21	4.7031	2.0801	54	2.623	0.6002	2.1795
0.5015	0.9701	1.6656	63	27	42	21	4.1797	1.9512	48	2.2285	0.6465	1.5905

## Sheet: MG1655_MOPS_glycerol_11aa
septum position	elongation rate (1/hour)	initiation size per ori (micron)	tau_cyc (minute)	B period (minute)	C period (minute)	D period (minute)	division size (micron)	newborn size (micron)	generation time (minute)	added size (micron)	cell width (micron)	cell ID (the identification number of the current cell; for the reconstruction of cell lineage)	daughter ID (the identification number of the daughter of the current cell; for the reconstruction of cell lineage)
0.5522	0.4655	1.8891	93	57	72	21	4.3555	2.2754	62	2.0801	0.5508	1011030	1011055
0.5713	0.4356	1.887	117	57	87	30	4.8906	2.4043	82	2.4863	0.5757	1011055	1011088
0.519	0.4866	2.016	99	72	66	33	5.1367	2.7949	60	2.3418	0.5695	1011088	1011112
0.5005	0.5528	2.145	93	51	57	36	5.207	2.666	60	2.541	0.5882	1011112	1011136
0.5405	0.6342	1.7235	84	36	51	33	4.3867	2.6074	40	1.7793	0.5806	1011136	1011152
0.562	0.5968	1.7601	84	27	57	27	4.3047	2.373	52	1.9316	0.5715	1011152	1011173
0.5059	0.6313	1.755	93	45	57	36	5.1562	2.4199	62	2.7363	0.5725	1011173	1011198
0.5557	0.637	1.9175	84	42	54	30	5.2695	3.4609	32	1.8086	0.5438	1011227	1011240
0.5342	0.6382	1.758	90	39	66	24	4.7539	2.4121	55	2.3418	0.6165	1018038	1018060
0.4985	0.5474	1.7885	93	42	66	27	4.8242	2.5391	58	2.2852	0.5938	1018060	1018083
0.5083	0.5283	2.2445	93	45	66	27	5.1328	2.4707	68	2.6621	0.5765	1018163	1018190
0.5332	0.4608	2.08	99	57	69	30	4.7539	2.6074	62	2.1465	0.5823	1018190	1018215
0.5098	0.3057	1.9195	195	51	144	51	6.3828	2.666	127	3.7168	0.6168	1025128	1025179
0.543	0.573	1.625	180	42	99	81	5.9883	3.252	58	2.7363	0.62	1025179	1025202
0.5317	0.5346	1.4473	129	144	60	69	5.0117	3.252	42	1.7598	0.5594	1025202	1025219
0.5298	0.6223	1.625	96	3	72	24	4.2969	2.6641	40	1.6328	0.586	1025219	1025235
0.585	0.6683	3.315	66	129	48	18	5.2227	3.0254	42	2.1973	0.603	1033090	1033107
0.5454	0.5887	2.2425	78	39	57	21	5.7188	3.0547	55	2.6641	0.5977	1033107	1033129
0.5386	0.6103	2.4375	78	48	45	33	5.918	3.1211	50	2.7969	0.596	1033129	1033149
0.5557	0.4013	2.2425	96	33	69	27	5.2656	3.1875	58	2.0781	0.575	1033149	1033172
0.5469	0.5507	2.145	93	48	63	30	5.4688	2.9258	60	2.543	0.6174	1033172	1033196
0.5762	0.6046	2.082	90	42	57	33	5.5273	2.9922	50	2.5352	0.6171	1033196	1033216
0.5225	0.6211	1.9185	87	24	51	36	5.3516	3.1855	42	2.166	0.595	1033216	1033233
0.4849	0.5819	1.823	105	27	60	45	5.2305	2.6016	58	2.6289	0.5729	1040035	1040058
0.5122	0.668	1.9185	81	36	51	30	4.3164	2.5352	40	1.7812	0.592	1040058	1040074
0.5176	0.5771	1.7946	105	33	60	45	5.4023	2.2109	75	3.1914	0.5948	1040074	1040104
0.488	0.6491	1.8566	102	54	63	39	5.5938	2.7949	55	2.7988	0.5884	1040104	1040126
0.5054	0.6725	1.8566	96	30	45	51	5.4141	2.7305	50	2.6836	0.579	1040126	1040146
0.5669	0.4583	1.7885	111	24	75	36	4.8203	2.7363	62	2.084	0.5856	1040146	1040171
0.5146	0.5362	1.885	81	45	57	24	4.4219	2.7324	42	1.6895	0.5733	1040171	1040188
0.5361	0.493	1.9825	111	39	78	33	5.6094	2.2754	82	3.334	0.5856	1040188	1040221
0.5171	0.5172	1.8596	132	57	81	51	5.6797	2.3398	85	3.3398	0.5811	1047044	1047078
0.4919	0.7029	1.8525	99	54	63	36	5.2852	2.9375	42	2.3477	0.6196	1047078	1047095
0.5327	0.5238	1.7926	108	18	48	60	4.8789	2.6016	62	2.2773	0.6198	1047095	1047120
0.5176	0.6593	1.6575	123	27	69	54	5.9531	2.5996	62	3.3535	0.602	1047120	1047145
0.522	0.6195	1.6626	105	24	57	48	5.4805	3.0801	45	2.4004	0.582	1047145	1047163
0.5254	0.7044	1.823	87	18	57	30	5.0977	2.8613	42	2.2363	0.5774	1047163	1047180
0.5366	0.6537	1.8525	102	24	54	48	5.9531	2.6777	62	3.2754	0.5514	1047180	1047205
0.5361	0.6319	1.8555	105	30	48	57	6.082	3.1953	50	2.8867	0.5708	1047205	1047225
0.5073	0.4918	1.951	81	54	60	21	4.3555	2.7324	45	1.623	0.539	1055038	1055056
0.5459	0.4463	1.9825	129	48	87	42	5.7266	2.2109	102	3.5156	0.5695	1055056	1055097
0.5239	0.508	1.8525	114	78	54	60	5.6016	3.127	58	2.4746	0.6117	1055097	1055120
0.4878	0.6219	1.6605	114	9	72	42	5.0781	2.9375	45	2.1406	0.6252	1055120	1055138
0.5269	0.5934	1.693	108	12	51	57	4.8164	2.4785	55	2.3379	0.6197	1055138	1055160
0.5146	0.5241	1.628	123	27	51	72	5.2344	2.5391	70	2.6953	0.6061	1055160	1055188
0.5269	0.7058	1.365	123	15	81	42	4.9492	2.6934	45	2.2559	0.631	1055188	1055206
0.5381	0.7392	1.6585	84	18	51	33	4.6445	2.6074	40	2.0371	0.5802	1055206	1055222
0.5054	0.6845	1.626	96	36	66	30	5.168	2.6035	50	2.5645	0.5648	1069038	1069058
0.5293	0.7754	1.7885	81	30	51	30	5.0391	2.6133	42	2.4258	0.5726	1069058	1069075
0.5586	0.1835	1.7276	183	24	51	132	5.4688	2.666	130	2.8027	0.5454	1069075	1069127
0.5308	0.5393	1.9896	102	123	66	36	5.6211	3.0547	58	2.5664	0.571	1069127	1069150
0.5059	0.5784	2.2161	84	45	45	39	5.2773	2.9824	50	2.2949	0.5566	1069150	1069170
0.5522	0.5113	2.1816	81	39	54	27	4.3945	2.668	50	1.7266	0.5608	1069170	1069190
0.5371	0.5753	1.9185	90	45	51	39	4.9648	2.4277	62	2.5371	0.5753	1069190	1069215
0.5195	0.5159	1.5285	114	60	57	57	4.7539	3.1309	42	1.623	0.6339	1106178	1106195
0.5337	0.5677	1.7885	102	18	60	42	4.8789	2.4707	58	2.4082	0.6214	1106195	1106218
0.5474	0.5591	1.885	93	36	60	33	4.6328	2.6035	50	2.0293	0.625	1106218	1106238
0.54	0.4391	1.8555	102	63	60	42	4.6953	2.9609	58	1.7344	0.5869	1113040	1113063
0.5464	0.5076	1.886	120	39	78	42	5.4727	2.5352	75	2.9375	0.6069	1113063	1113093
0.5283	0.638	1.7875	93	51	60	33	5.3008	2.9902	45	2.3105	0.5776	1113093	1113111
0.5239	0.4377	1.886	87	21	60	27	4.1016	2.8027	45	1.2988	0.5764	1113111	1113129
0.52	0.4068	1.8525	105	39	87	18	4.25	2.1484	75	2.1016	0.6237	1113129	1113159
0.5068	0.504	1.823	105	69	63	42	4.4883	2.2109	70	2.2773	0.6112	1113159	1113187
0.4875	0.6378	1.7885	105	57	60	45	5.2031	2.2754	65	2.9277	0.6145	1113187	1113213
0.5103	0.6526	1.7875	96	42	54	42	4.8438	2.5352	50	2.3086	0.6061	1113213	1113233
0.5698	0.6088	1.9825	78	33	57	21	4.4492	2.3477	55	2.1016	0.5854	1120031	1120053
0.5464	0.4006	2.0881	114	60	69	45	5.3711	2.5352	90	2.8359	0.5974	1120053	1120089
0.5464	0.5463	2.08	108	72	75	33	5.5898	2.9375	60	2.6523	0.618	1120089	1120113
0.5405	0.5993	2.0495	81	42	57	24	4.8125	3.0566	42	1.7559	0.585	1120113	1120130
0.5464	0.5744	2.015	81	33	54	27	4.8789	2.5996	52	2.2793	0.5969	1120130	1120151
0.5	0.5487	1.95	99	42	60	39	5.5898	2.6641	65	2.9258	0.5999	1120151	1120177
0.408	0.6261	2.0536	141	45	54	87	8.4766	2.7949	90	5.6816	0.6152	1120177	1120213
0.502	0.5993	2.1125	87	33	48	39	5.1055	2.2832	62	2.8223	0.599	1128024	1128049
0.5044	0.5803	2.1186	87	60	57	30	5.0273	2.5645	60	2.4629	0.596	1128049	1128073
0.4673	0.6399	1.885	75	51	51	24	4.3125	2.5352	45	1.7773	0.5495	1128073	1128091
0.522	0.5054	1.7875	90	42	69	21	4.082	2.0156	65	2.0664	0.5835	1128091	1128117
0.5498	0.5945	1.693	81	63	51	30	3.9023	2.1289	55	1.7734	0.5959	1128117	1128139
0.5415	0.5332	1.885	72	57	54	18	3.9707	2.1465	52	1.8242	0.5235	1128139	1128160
0.5977	0.5729	1.885	84	57	51	33	4.5703	2.1484	65	2.4219	0.5764	1128160	1128186
0.4797	0.5351	1.8251	96	54	66	30	4.7031	2.7305	60	1.9727	0.5997	1128186	1128210
0.4998	0.5402	1.5955	231	57	156	75	5.4648	3.2656	48	2.1992	0.6696	1135094	1135113
0.5264	0.649	1.43	126	216	81	45	4.7188	2.7305	45	1.9883	0.6399	1135113	1135131
0.5142	0.5101	1.495	114	12	78	36	4.5547	2.4844	60	2.0703	0.6536	1135131	1135155
0.541	0.635	1.5935	123	30	72	51	5.6797	2.3418	67	3.3379	0.659	1135155	1135182
0.5054	0.4599	1.5955	135	33	69	66	5.9375	3.0723	72	2.8652	0.6639	1135182	1135211
0.5049	0.3799	2.1775	138	42	87	51	5.8164	2.4707	110	3.3457	0.6015	1142031	1142075
0.5669	0.5506	2.1186	105	93	69	36	5.3555	2.9375	55	2.418	0.6352	1142075	1142097
0.541	0.6251	1.758	90	24	57	33	4.832	3.0352	40	1.7969	0.6252	1142097	1142113
0.5488	0.535	1.8525	90	21	60	30	4.5039	2.6133	52	1.8906	0.6272	1142113	1142134
0.4934	0.5833	1.952	84	51	57	27	5.0117	2.4727	60	2.5391	0.6343	1142134	1142158
0.5811	0.4988	1.952	102	51	75	27	5.2773	2.4727	67	2.8047	0.6169	1142158	1142185
0.5527	0.581	2.1125	108	51	63	45	6.043	3.0664	65	2.9766	0.6051	1142185	1142211
0.5151	0.6233	1.886	105	33	57	48	6.3398	3.3379	50	3.002	0.6171	1142211	1142231
0.5181	0.5785	1.821	96	45	72	24	5.2734	2.3438	68	2.9297	0.6582	1150034	1150061
0.5596	0.6271	2.1145	75	63	60	15	5.0195	2.7305	47	2.2891	0.6421	1150061	1150080
0.5732	0.54	1.95	96	39	63	33	5.5586	2.8066	65	2.752	0.6279	1150080	1150106
0.5278	0.276	2.147	186	48	156	30	6.9219	3.1855	130	3.7363	0.6521	1150106	1150158
0.5249	0.5721	2.1186	156	60	102	54	6.6055	3.6543	50	2.9512	0.6292	1150158	1150178
0.5342	0.5061	1.8271	117	0	54	63	5.7227	3.4668	48	2.2559	0.6179	1150178	1150197
0.5479	0.555	1.886	120	12	78	42	5.9609	3.0586	62	2.9023	0.6241	1150197	1150222
0.5288	0.4807	1.431	132	12	114	18	4.4258	2.0898	72	2.3359	0.6264	1172068	1172097
0.5171	0.5619	1.9825	93	72	66	27	4.7578	2.3418	65	2.416	0.6199	1172097	1172123
0.5151	0.2145	1.8535	237	51	159	78	6.1875	2.4609	175	3.7266	0.6349	1172123	1172193
0.5439	0.5356	1.5925	216	54	138	78	5.3438	3.1875	50	2.1562	0.6361	1172193	1172213
0.5469	0.5419	1.885	96	39	69	27	4.8789	2.6035	58	2.2754	0.6834	1186040	1186063
0.5015	0.4294	1.886	93	45	63	30	4.5664	2.668	57	1.8984	0.5882	1186063	1186086
0.521	0.349	1.885	192	51	84	108	6.2539	2.2891	145	3.9648	0.6797	1186086	1186144
0.5293	0.4594	1.4686	207	39	132	75	5.6797	3.2559	60	2.4238	0.6541	1186144	1186168
0.5527	0.4006	1.6585	150	3	102	48	4.9414	3.0078	68	1.9336	0.6006	1186168	1186195
0.5059	0.4591	1.6626	156	24	108	48	5.5273	2.7305	82	2.7969	0.627	1186195	1186228
0.5312	0.5986	1.9185	114	15	63	51	6.1758	2.7949	62	3.3809	0.645	1193023	1193048
0.5229	0.6456	1.7377	114	18	57	57	5.8633	3.2812	47	2.582	0.6143	1193048	1193067
0.5347	0.3515	1.8251	204	9	72	132	8.1484	3.0664	130	5.082	0.6644	1193067	1193119
0.5366	0.4536	1.9866	192	27	114	78	7.0273	4.3555	52	2.6719	0.6707	1193119	1193140
0.5361	0.5816	1.6738	150	120	93	57	6.1875	3.7715	43	2.416	0.6268	1193140	1193157
0.502	0.6002	1.7073	105	60	60	45	5.5352	3.3184	42	2.2168	0.6487	1193157	1193174
0.5674	0.5607	1.7662	111	9	63	48	5.4141	2.7793	58	2.6348	0.6437	1193174	1193197
0.562	0.6212	1.7926	93	30	57	36	5.2031	3.0723	45	2.1309	0.6248	1193197	1193215
0.5015	0.5357	1.95	99	27	69	30	5.5	2.9258	60	2.5742	0.6344	1193215	1193239
0.5137	0.5599	1.6981	114	30	96	18	4.9492	2.4922	65	2.457	0.6677	1201055	1201081
0.5278	0.5217	1.7662	108	42	75	33	4.6836	2.543	60	2.1406	0.6736	1201081	1201105
0.5386	0.5653	1.6656	99	36	54	45	4.4805	2.4727	52	2.0078	0.6563	1201105	1201126
0.5098	0.5155	1.6575	117	33	57	60	4.9492	2.4121	73	2.5371	0.6669	1201126	1201155
0.5405	0.5736	1.7905	117	48	78	39	5.0508	2.5234	65	2.5273	0.6488	1201155	1201181
0.5386	0.5273	1.6585	111	36	66	45	4.9492	2.7305	58	2.2188	0.6462	1201181	1201204
0.5391	0.6085	1.821	105	45	51	54	5.4258	2.7676	57	2.6582	0.6851	1215054	1215077
0.5249	0.493	1.756	102	24	66	36	4.7227	2.9258	48	1.7969	0.6486	1215077	1215096
0.4832	0.5462	1.7926	117	24	66	51	5.2891	2.4785	70	2.8105	0.6447	1215096	1215124
0.5312	0.6872	1.7225	102	42	63	39	5.0391	2.5566	50	2.4824	0.6658	1215124	1215144
0.521	0.6113	1.6951	93	27	51	42	4.7969	2.6777	50	2.1191	0.6185	1215144	1215164
0.5112	0.3348	1.5925	183	21	147	36	5.4688	2.5	120	2.9688	0.6627	1215164	1215212
0.5171	0.595	1.758	171	126	99	72	5.793	3.5781	40	2.2148	0.6107	1223124	1223140
0.5	0.626	1.5437	120	72	60	60	5.1992	2.9961	48	2.2031	0.6084	1223140	1223159
0.5078	0.5788	1.7225	90	18	66	24	4.0977	2.6016	42	1.4961	0.6187	1223159	1223176
0.5103	0.6439	1.7306	90	30	63	27	4.3477	2.0801	58	2.2676	0.6041	1223176	1223199
0.478	0.5393	1.7225	117	36	78	39	4.7891	2.2188	67	2.5703	0.6563	1230042	1230069
0.4983	0.6968	1.5041	96	42	60	36	4.4531	2.2891	48	2.1641	0.6514	1230069	1230088
0.4941	0.6507	1.6605	96	30	60	36	4.7812	2.2188	58	2.5625	0.6477	1230088	1230111
0.5146	0.6654	1.5925	93	33	57	36	4.4219	2.3633	48	2.0586	0.6314	1230111	1230130
0.5732	0.5177	1.625	114	30	69	45	4.7852	2.2754	72	2.5098	0.6103	1230130	1230159
0.5103	0.5884	1.6585	99	45	66	33	4.7969	2.7422	48	2.0547	0.6306	1230159	1230178
0.4775	0.5805	1.6575	93	21	60	33	4.2305	2.4473	48	1.7832	0.6281	1230178	1230197
0.4844	0.6305	1.7225	93	33	66	27	4.1602	2.0195	58	2.1406	0.6126	1230197	1230220
0.5049	0.6396	1.886	108	6	48	60	5.4102	3.5156	32	1.8945	0.6628	1245051	1245064
0.5273	0.6381	1.4625	108	60	57	51	4.6914	2.7305	45	1.9609	0.6003	1245064	1245082
0.5391	0.4133	1.6575	126	21	108	18	4.9453	2.4727	78	2.4727	0.6439	1245082	1245113
0.5332	0.5666	1.7225	108	48	75	33	4.8086	2.666	52	2.1426	0.6021	1245113	1245134
0.5249	0.6443	1.7306	87	33	54	33	4.5898	2.5645	48	2.0254	0.5815	1245134	1245153
0.5068	0.5971	2.0516	87	48	54	33	5.4844	2.4082	65	3.0762	0.5678	1245153	1245179
0.5312	0.6413	1.886	90	45	57	33	5.1758	2.7793	48	2.3965	0.5617	1245179	1245198
0.5059	0.3068	1.561	237	45	117	120	6.1836	2.7949	117	3.3887	0.6921	2004052	2004099
0.5	0.6003	1.626	177	21	105	72	5.5938	3.127	48	2.4668	0.6539	2004099	2004118
0.5059	0.6442	1.3813	117	126	63	54	4.3711	2.7988	38	1.5723	0.6479	2004118	2004133
0.459	0.7526	1.3985	99	0	66	33	4.4453	2.2109	45	2.2344	0.6145	2004133	2004151
0.5415	0.6919	1.69	84	33	54	30	3.9688	2.041	52	1.9277	0.585	2004151	2004172
0.5664	0.6212	1.5925	93	45	60	33	4.707	2.1484	62	2.5586	0.578	2004172	2004197
0.5215	0.5132	1.7225	96	45	78	18	4.4883	2.666	55	1.8223	0.5795	2004197	2004219
0.5093	0.6326	1.5955	99	21	63	36	4.2422	2.4062	45	1.8359	0.5858	2012072	2012090
0.4441	0.5485	1.9185	96	42	69	27	4.6836	2.1602	70	2.5234	0.5593	2012090	2012118
0.5259	0.5392	1.756	108	57	66	42	4.5742	2.0801	67	2.4941	0.5736	2012118	2012145
0.5156	0.6091	1.7276	84	51	57	27	4.168	2.4043	45	1.7637	0.5815	2012145	2012163
0.5151	0.6545	1.755	81	39	54	27	4.2891	2.1484	55	2.1406	0.5775	2012163	2012185
0.4536	0.6193	1.756	96	48	72	24	4.6406	2.2109	65	2.4297	0.5854	2012185	2012211
0.4648	0.6834	1.758	90	54	54	36	4.6172	2.1055	55	2.5117	0.5776	2012211	2012233
0.4744	0.3648	2.145	141	63	102	39	3.8359	1.6709	115	2.165	0.6327	2019034	2019080
0.5	0.6049	1.56	129	96	84	45	4.2891	1.8203	72	2.4688	0.6583	2019080	2019109
0.5225	0.6459	1.3325	105	42	72	33	4.1211	2.1445	50	1.9766	0.6546	2019109	2019129
0.5386	0.6464	1.3741	96	21	63	33	3.9844	2.1543	47	1.8301	0.6593	2019129	2019148
0.4912	0.6989	1.5651	87	33	54	33	4.375	2.1465	52	2.2285	0.64	2019148	2019169
0.4797	0.6475	1.9896	81	54	60	21	4.8789	2.1484	60	2.7305	0.6178	2019169	2019193
0.4932	0.6876	1.7225	90	57	57	33	5.1562	2.6133	52	2.543	0.5994	2026040	2026061
0.5068	0.4507	1.3975	135	9	102	33	4.8789	2.543	68	2.3359	0.6057	2026061	2026088
0.4751	0.6844	1.8921	81	51	60	21	4.3789	2.4727	42	1.9062	0.5834	2026088	2026105
0.5146	0.5939	1.625	84	30	51	33	4.0508	2.0801	52	1.9707	0.579	2026105	2026126
0.4602	0.5635	1.7306	81	48	60	21	3.8535	2.084	55	1.7695	0.5689	2026126	2026148
0.4941	0.5556	1.7276	126	72	78	48	4.8828	2.4121	68	2.4707	0.6241	2034047	2034074
0.5386	0.2942	1.7306	231	45	111	120	6.5195	2.4121	162	4.1074	0.6453	2034074	2034139
0.5044	0.3742	1.7306	231	57	123	108	6.3164	3.5117	78	2.8047	0.6594	2034139	2034170
0.5181	0.4148	1.4148	201	171	138	63	5.6797	3.1855	70	2.4941	0.6426	2034170	2034198
0.4988	0.4466	1.5925	159	0	96	63	5.082	2.9434	62	2.1387	0.6324	2034198	2034223
0.4978	0.4991	1.7946	120	60	75	45	5.1055	2.041	85	3.0645	0.6031	2048050	2048084
0.522	0.4056	1.758	159	60	111	48	5.875	2.543	97	3.332	0.6306	2048084	2048123
0.5005	0.6696	1.7875	102	63	60	42	5.2109	3.0664	40	2.1445	0.6212	2048123	2048139
0.5063	0.6095	1.691	111	9	54	57	5.5703	2.6074	60	2.9629	0.6177	2048139	2048163
0.5132	0.7375	1.693	99	21	60	39	5.0742	2.8223	40	2.252	0.5804	2048163	2048179
0.5713	0.7016	1.625	93	12	57	36	5.2344	2.6035	48	2.6309	0.5556	2048179	2048198
0.4917	0.7117	1.9175	66	30	48	18	4.7617	2.9902	32	1.7715	0.5597	2048198	2048211
0.5298	0.5085	1.9216	84	51	57	27	4.5664	2.666	52	1.9004	0.6497	2063054	2063075
0.5713	0.4317	1.9845	96	48	84	12	4.4375	2.4199	68	2.0176	0.6309	2063075	2063102
0.5127	0.5106	2.0485	102	69	60	42	5.1133	2.5352	75	2.5781	0.6068	2063102	2063132
0.5576	0.44	1.625	117	39	78	39	4.3242	2.6211	55	1.7031	0.6993	2063132	2063154
0.4602	0.6196	1.7255	105	36	63	42	4.9727	2.4121	62	2.5605	0.6172	2063154	2063179
0.5132	0.5742	1.7235	93	45	54	39	4.3086	2.2891	52	2.0195	0.6112	2063179	2063200
0.5278	0.3876	1.758	126	39	90	36	4.8281	2.2109	85	2.6172	0.6657	2063200	2063234
0.5229	0.6052	1.82	96	45	63	33	4.5	2.5762	47	1.9238	0.6163	2070042	2070061
0.5474	0.5724	1.758	111	36	60	51	5.2383	2.3535	75	2.8848	0.64	2070061	2070091
0.5396	0.6409	1.5275	111	45	57	54	5.8477	2.8672	55	2.9805	0.6345	2070091	2070113
0.5308	0.6809	1.8525	87	21	51	36	4.9219	3.1523	35	1.7695	0.6548	2070113	2070127
0.5371	0.6038	1.8525	90	18	72	18	5.0859	2.6133	55	2.4727	0.6062	2070127	2070149
0.5063	0.5586	1.9246	87	39	69	18	4.8867	2.7324	50	2.1543	0.5973	2070149	2070169
0.5083	0.599	2.0475	84	45	57	27	5.0273	2.4727	58	2.5547	0.5597	2070169	2070192
0.5127	0.5414	2.0475	99	48	72	27	5.4727	2.5566	65	2.916	0.5877	2070192	2070218
0.5181	0.687	1.5305	111	21	66	45	5.1523	2.8066	45	2.3457	0.6032	2070218	2070236
0.5352	0.6344	1.8535	87	45	57	30	5.1016	2.7363	55	2.3652	0.572	2077027	2077049
0.542	0.3904	1.9175	138	39	96	42	6.1172	2.7305	92	3.3867	0.6122	2077049	2077086
0.5093	0.6049	2.0475	135	54	72	63	7.1992	3.3145	65	3.8848	0.6132	2077086	2077112
0.5288	0.588	1.8555	102	12	54	48	5.2852	3.668	30	1.6172	0.5696	2077112	2077124
0.5049	0.571	1.756	102	75	48	54	5.0195	2.7949	52	2.2246	0.6141	2077124	2077145
0.5396	0.5763	1.8921	99	30	63	36	4.9414	2.5352	55	2.4062	0.6068	2077145	2077167
0.5127	0.4827	1.8525	111	39	60	51	5.3359	2.668	70	2.668	0.61	2077167	2077195
0.5161	0.3522	1.755	183	39	93	90	6.5898	2.7363	115	3.8535	0.6485	2077195	2077241
0.5405	0.3023	2.08	165	69	108	57	4.8125	2.3535	120	2.459	0.714	2085032	2085080
0.522	0.3888	1.5305	195	63	117	78	5.6016	2.6035	95	2.998	0.7278	2085080	2085118
0.5176	0.6972	1.4655	135	30	75	60	5.2734	2.9258	42	2.3477	0.673	2085118	2085135
0.5156	0.6536	1.365	99	111	57	42	4.4297	2.7305	38	1.6992	0.6609	2085135	2085150
0.4792	0.4925	1.4361	120	6	87	33	4.5078	2.2832	68	2.2246	0.6544	2085150	2085177
0.5073	0.3107	1.69	204	42	114	90	5.9414	2.1602	138	3.7812	0.716	2085177	2085232
0.5332	0.6599	1.6575	90	9	48	42	4.5117	2.5352	45	1.9766	0.6292	2092043	2092061
0.4607	0.6369	1.628	99	27	63	36	5.0859	2.4043	60	2.6816	0.6439	2092061	2092085
0.5356	0.4407	1.755	159	39	51	108	6.4375	2.3438	105	4.0938	0.6414	2092085	2092127
0.5176	0.6951	1.5326	147	36	90	57	6.7852	3.4473	47	3.3379	0.5796	2092127	2092146
0.5107	0.683	1.5945	108	123	51	57	5.9805	3.5098	40	2.4707	0.5916	2092146	2092162
0.5527	0.6251	1.755	87	57	54	33	4.5898	3.0566	32	1.5332	0.531	2092162	2092175
0.5444	0.5164	1.8525	93	21	69	24	4.9062	2.5391	62	2.3672	0.5321	2092175	2092200
0.501	0.663	1.8555	75	51	54	21	4.6875	2.6719	42	2.0156	0.5766	2092200	2092217
0.5444	0.6682	1.885	78	63	51	27	4.3047	2.6016	40	1.7031	0.6153	2099042	2099058
0.5146	0.5863	1.755	81	30	54	27	4.4219	2.3438	52	2.0781	0.6575	2099058	2099079
0.491	0.4797	1.8525	84	45	66	18	3.5781	2.2754	55	1.3027	0.6671	2099079	2099101
0.5435	0.6149	1.7255	93	57	60	33	4.3125	1.7559	70	2.5566	0.6918	2099101	2099129
0.542	0.5602	1.691	87	63	63	24	4.5625	2.3438	55	2.2188	0.6555	2099129	2099151
0.4927	0.5672	1.885	87	51	54	33	4.8828	2.4727	60	2.4102	0.6886	2099151	2099175
0.501	0.5094	1.8525	96	48	69	27	4.5898	2.4062	60	2.1836	0.6793	2099175	2099199
0.5103	0.6402	1.7255	81	45	54	27	4.2539	2.2988	45	1.9551	0.6535	2099199	2099217
0.5239	0.665	1.756	84	30	51	33	4.5273	2.5	45	2.0273	0.6494	2107044	2107062
0.5435	0.4744	1.6575	117	30	66	51	5.2695	2.373	77	2.8965	0.6348	2107062	2107093
0.5566	0.394	1.7225	135	48	75	60	5.2773	2.8633	75	2.4141	0.6626	2107093	2107123
0.522	0.2989	1.823	180	33	117	63	5.7383	2.9375	102	2.8008	0.6753	2107123	2107164
0.5425	0.5578	1.5935	159	24	99	60	5.1641	2.9961	50	2.168	0.64	2107164	2107184
0.5601	0.6571	1.6605	96	15	60	36	4.875	2.8027	42	2.0723	0.6325	2107184	2107201
0.5205	0.64	1.755	90	21	60	30	5.1562	2.7305	50	2.4258	0.646	2107201	2107221
0.481	0.6682	1.69	96	15	54	42	5.0078	2.4062	55	2.6016	0.5961	2114024	2114046
0.5469	0.703	1.6575	93	30	57	36	4.6719	2.4082	47	2.2637	0.6039	2114046	2114065
0.5469	0.6486	1.693	123	57	60	63	6.8906	5.2188	22	1.6719	0.5917	2114223	2114232
0.5342	0.5383	1.885	117	36	75	42	5.1797	2.791	55	2.3887	0.6303	2121046	2121068
0.5225	0.2765	1.95	186	33	90	96	5.7305	2.7676	127	2.9629	0.6359	2121068	2121119
0.5591	0.2677	1.8535	243	60	144	99	6.5156	2.9922	125	3.5234	0.65	2121119	2121169
0.5156	0.6263	1.69	168	27	108	60	5.6758	3.6426	38	2.0332	0.6159	2121169	2121184
0.5288	0.5253	1.4788	105	141	60	45	4.5508	2.9258	42	1.625	0.5911	2121184	2121201
0.5522	0.5962	1.691	90	21	57	33	4.3555	2.4043	50	1.9512	0.5751	2121201	2121221
0.5181	0.4574	2.015	111	30	81	30	5.1562	2.9961	62	2.1602	0.6285	2136029	2136054
0.5127	0.5068	1.82	114	36	51	63	5.0977	2.6719	62	2.4258	0.6333	2136054	2136079
0.5176	0.5688	1.69	126	27	78	48	5.1484	2.6133	65	2.5352	0.6396	2136079	2136105
0.5112	0.3537	1.7255	150	39	93	57	5.2148	2.6641	92	2.5508	0.6713	2136105	2136142
0.5137	0.5725	1.7875	135	48	78	57	5.3711	2.666	60	2.7051	0.6655	2136142	2136166
0.5435	0.6578	1.5275	105	18	63	42	4.8594	2.7578	42	2.1016	0.6392	2136166	2136183
0.5488	0.5488	1.5976	93	18	57	36	4.5	2.6387	50	1.8613	0.6691	2136183	2136203
0.5562	0.5648	1.756	105	36	63	42	5.2734	2.4707	68	2.8027	0.6325	2136203	2136230
0.5308	0.3979	1.3325	189	51	96	93	6.5117	3.584	72	2.9277	0.6742	2143132	2143161
0.5049	0.5667	1.5275	138	69	84	54	5.1797	3.4551	38	1.7246	0.6609	2143161	2143176
0.5537	0.5301	1.4798	117	78	87	30	4.6992	2.6133	52	2.0859	0.6703	2143176	2143197
0.5327	0.5749	1.5356	99	15	57	42	3.9355	2.2754	47	1.6602	0.6219	3017059	3017078
0.5068	0.5337	1.625	105	39	87	18	4.3789	2.0957	72	2.2832	0.6074	3017078	3017107
0.4995	0.3333	1.7225	147	60	102	45	4.5625	2.2188	100	2.3438	0.6457	3017107	3017147
0.4988	0.4453	1.5681	168	63	78	90	5.2148	2.2793	92	2.9355	0.6366	3017147	3017184
0.5342	0.5838	1.2238	174	6	129	45	5.0273	2.6016	58	2.4258	0.6285	3017184	3017207
0.4854	0.5964	1.495	111	15	75	36	4.5547	2.6855	48	1.8691	0.6175	3017207	3017226
0.542	0.3664	1.626	138	33	108	30	4.4375	2.0312	95	2.4062	0.631	3025029	3025067
0.4907	0.5546	1.691	114	69	78	36	4.3711	2.4062	58	1.9648	0.6368	3025067	3025090
0.541	0.6431	1.6656	81	45	60	21	3.8457	2.1445	47	1.7012	0.629	3025090	3025109
0.5479	0.5762	1.6301	87	45	57	30	4.332	2.0801	63	2.252	0.6193	3025109	3025134
0.5293	0.579	1.7601	84	60	63	21	4.5586	2.373	57	2.1855	0.6048	3025134	3025157
0.541	0.5757	1.821	81	48	60	21	4.25	2.4121	50	1.8379	0.6066	3025157	3025177
0.5474	0.5806	1.8667	93	48	66	27	4.8828	2.2988	68	2.584	0.6078	3025177	3025204
0.5137	0.6174	1.887	90	54	60	30	5.2266	2.6719	52	2.5547	0.6454	3025204	3025225
0.5469	0.4239	2.015	102	42	81	21	4.8789	2.668	68	2.2109	0.5816	3039023	3039050
0.5806	0.5217	2.0475	99	63	54	45	5.2695	2.668	67	2.6016	0.5928	3039050	3039077
0.54	0.5808	1.95	96	45	66	30	5.418	3.0586	50	2.3594	0.5948	3039077	3039097
0.5459	0.4967	1.7875	102	18	69	33	4.8828	2.9258	50	1.957	0.6016	3039097	3039117
0.5122	0.3564	2.08	150	39	99	51	5.875	2.666	108	3.209	0.626	3039117	3039160
0.5181	0.5838	2.016	111	75	72	39	5.2852	3.0078	47	2.2773	0.6127	3039160	3039179
0.5796	0.4777	1.8535	111	21	63	48	4.9492	2.7363	62	2.2129	0.6119	3039179	3039204
0.5063	0.5267	1.6575	114	24	84	30	4.8789	2.8672	52	2.0117	0.627	3039204	3039225
0.5479	0.6036	1.3488	117	12	60	57	4.7539	3.1211	37	1.6328	0.6215	3047219	3047234
0.4822	0.6782	1.951	84	54	51	33	5.3984	2.8633	45	2.5352	0.6025	3054044	3054062
0.5254	0.6673	1.8251	93	21	60	33	5.0703	2.6035	50	2.4668	0.6002	3054062	3054082
0.4851	0.541	1.7225	90	30	63	27	4.5859	2.666	50	1.9199	0.5956	3054082	3054102
0.4727	0.5001	1.95	105	45	75	30	4.6836	2.2246	75	2.459	0.5913	3054102	3054132
0.5435	0.6256	1.9185	87	69	63	24	4.5586	2.2129	55	2.3457	0.596	3054132	3054154
0.5239	0.602	1.887	87	48	54	33	4.9648	2.4785	57	2.4863	0.5895	3054154	3054177
0.5571	0.5852	1.9835	75	48	54	21	4.3203	2.6016	45	1.7188	0.6089	3054177	3054195
0.5288	0.4493	1.756	99	36	69	30	4.4258	2.4062	68	2.0195	0.6304	3054195	3054222
0.5513	0.638	1.9541	87	45	48	39	5.1055	2.9375	42	2.168	0.6183	3061029	3061046
0.5361	0.4822	2.0241	99	30	57	42	5.0938	2.8145	65	2.2793	0.619	3061046	3061072
0.5498	0.5537	2.212	87	60	60	27	5.0859	2.7305	58	2.3555	0.608	3061072	3061095
0.4871	0.5133	2.0191	93	45	63	30	5.0742	2.7949	58	2.2793	0.6152	3061095	3061118
0.584	0.5933	1.9866	105	39	63	42	5.3711	2.4707	62	2.9004	0.6322	3061118	3061143
0.5063	0.5052	1.756	96	36	66	30	5.0039	3.1367	47	1.8672	0.6411	3061143	3061162
0.5557	0.6192	1.951	84	30	51	33	4.6797	2.5352	48	2.1445	0.615	3061162	3061181
0.5376	0.4851	1.9216	102	39	81	21	5.2031	2.5996	70	2.6035	0.6357	3061181	3061209
0.4958	0.5116	2.015	108	51	63	45	5.3242	2.7988	62	2.5254	0.6452	3061209	3061234
0.5278	0.4005	1.8891	135	51	96	39	5.9297	2.6719	100	3.2578	0.6123	3068028	3068068
0.5493	0.3702	2.1125	147	69	105	42	5.4766	3.1309	80	2.3457	0.5902	3068068	3068100
0.5117	0.5618	1.887	99	45	60	39	4.707	3.0078	40	1.6992	0.6218	3068100	3068116
0.5391	0.4458	1.9957	99	30	75	24	4.2344	2.4082	68	1.8262	0.6025	3068116	3068143
0.5386	0.5353	2.0536	99	72	57	42	4.9844	2.2832	75	2.7012	0.6268	3068143	3068173
0.5249	0.4477	1.758	117	60	87	30	5.0898	2.6855	72	2.4043	0.6576	3068173	3068202
0.519	0.3829	1.9195	135	51	102	33	5.0469	2.6719	82	2.375	0.6395	3068202	3068235
0.561	0.3376	1.95	129	69	72	57	4.75	2.5996	85	2.1504	0.6175	3076034	3076068
0.5493	0.5636	1.9541	120	57	72	48	5.2422	2.666	62	2.5762	0.6	3076068	3076093
0.5352	0.5437	1.6331	111	33	60	51	5.3789	2.8789	58	2.5	0.6251	3076093	3076116
0.5454	0.525	1.9175	102	33	69	33	5.0547	2.8789	55	2.1758	0.6214	3076116	3076138
0.519	0.5542	1.8596	117	36	63	54	6.4023	2.7578	72	3.6445	0.6247	3076138	3076167
0.5269	0.5221	1.9541	114	39	84	30	5.7969	3.3203	55	2.4766	0.6279	3076167	3076189
0.5405	0.3903	1.9175	159	18	87	72	6.668	3.0566	92	3.6113	0.6535	3076189	3076226
0.5571	0.6632	2.016	120	39	60	60	6.0781	3.6035	40	2.4746	0.6445	3076226	3076242
0.5366	0.6838	1.9277	90	30	60	30	5.3359	2.666	52	2.6699	0.5896	3083031	3083052
0.5264	0.5079	1.9845	90	36	57	33	4.6992	2.8633	52	1.8359	0.5889	3083052	3083073
0.521	0.3915	2.1491	141	51	111	30	5.875	2.4727	108	3.4023	0.6326	3083073	3083116
0.5249	0.3057	1.561	267	33	129	138	7.6836	3.0605	142	4.623	0.665	3083116	3083173
0.5088	0.2384	1.758	300	15	108	192	7.8047	4.0352	120	3.7695	0.6827	3083173	3083221
0.5273	0.6516	1.5448	234	120	153	81	6.0625	3.9707	32	2.0918	0.6638	3083221	3083234
0.5454	0.39	1.8566	147	66	102	45	5.0078	2.6641	80	2.3438	0.6357	3090047	3090079
0.543	0.6404	1.756	93	51	54	39	4.4297	2.7305	40	1.6992	0.6284	3090079	3090095
0.5454	0.572	1.756	99	24	66	33	4.7695	2.4043	62	2.3652	0.6278	3090095	3090120
0.5513	0.6186	1.6301	102	39	57	45	4.8359	2.6016	55	2.2344	0.6273	3090120	3090142
0.5234	0.4873	1.5651	120	24	78	42	5.0938	2.6641	65	2.4297	0.6349	3090142	3090168
0.5176	0.6147	1.6951	105	39	42	63	5.1484	2.666	55	2.4824	0.6035	3090168	3090190
0.5044	0.5208	1.625	102	24	84	18	4.75	2.666	50	2.084	0.628	3090190	3090210
0.4797	0.6491	1.95	69	42	51	18	4.75	2.7305	48	2.0195	0.5685	3098021	3098040
0.5063	0.5644	2.2791	93	51	63	30	5.1367	2.2793	72	2.8574	0.5662	3098040	3098069
0.5127	0.5079	1.9825	105	42	81	24	5.0742	2.4062	75	2.668	0.6074	3098147	3098177
0.5454	0.4252	1.9195	129	57	99	30	5.0039	2.6016	80	2.4023	0.6178	3098177	3098209
0.5513	0.4626	2.2872	120	57	54	66	6.2578	2.4707	92	3.7871	0.6313	3105026	3105063
0.5298	0.6628	1.8708	111	48	69	42	5.75	3.4512	40	2.2988	0.6176	3105063	3105079
0.4924	0.6977	1.95	84	12	54	30	5.1484	3.0469	40	2.1016	0.5932	3105079	3105095
0.5347	0.5056	2.0516	105	27	60	45	4.75	2.5352	70	2.2148	0.6121	3105095	3105123
0.522	0.2465	1.6981	252	36	120	132	5.9883	2.5391	170	3.4492	0.5845	3105123	3105191
0.52	0.6131	1.8921	120	150	63	57	6.1289	3.127	55	3.002	0.6303	3105191	3105213
0.5425	0.6643	1.6331	111	9	54	57	5.8711	3.1875	45	2.6836	0.6212	3105213	3105231
0.5166	0.6542	1.887	78	33	57	21	4.0352	2.7578	30	1.2773	0.5669	3112035	3112047
0.5352	0.4501	1.755	111	24	78	33	4.7188	2.084	82	2.6348	0.5968	3112047	3112080
0.5059	0.6512	1.69	99	60	69	30	4.6523	2.5234	50	2.1289	0.6022	3112080	3112100
0.5054	0.5896	1.6951	99	30	66	33	4.6289	2.3535	58	2.2754	0.6132	3112100	3112123
0.54	0.6502	1.7225	84	45	48	36	4.2422	2.3418	50	1.9004	0.6109	3112123	3112143
0.5474	0.5561	1.6006	102	33	57	45	4.7734	2.2891	62	2.4844	0.6216	3112143	3112168
0.5254	0.6452	1.5935	96	36	51	45	4.8242	2.6133	48	2.2109	0.6293	3112168	3112187
0.5249	0.551	1.7601	99	30	60	39	4.8359	2.5352	60	2.3008	0.633	3112187	3112211
0.5068	0.6261	1.755	102	36	63	39	6.0742	3.3184	50	2.7559	0.6187	3134040	3134060
0.543	0.5297	2.3136	84	36	54	30	5.1484	3.0801	50	2.0684	0.6183	3134060	3134080
0.5649	0.5483	2.017	96	36	60	36	5.3359	2.7949	60	2.541	0.6111	3134080	3134104
0.582	0.4977	2.0495	96	45	72	24	5.1367	3.0156	58	2.1211	0.5927	3134104	3134127
0.5679	0.3406	2.1836	135	45	102	33	5.8789	2.9902	92	2.8887	0.6222	3134127	3134164
0.5435	0.4562	2.1145	99	69	57	42	5.1445	3.3379	48	1.8066	0.6315	3134164	3134183
0.5391	0.6005	1.7621	102	15	63	39	5.2344	2.668	58	2.5664	0.6776	3149093	3149116
0.5298	0.7036	1.756	87	33	57	30	5.1602	2.8223	42	2.3379	0.646	3149116	3149133
0.4873	0.6166	2.0475	90	30	60	30	5.6016	2.7324	57	2.8691	0.627	3149133	3149156
0.5044	0.6531	2.08	84	42	51	33	5.1953	2.7305	48	2.4648	0.6262	3149156	3149175
0.5474	0.6549	1.9916	84	66	57	27	4.6328	2.2793	52	2.3535	0.6312	3156047	3156068
0.5264	0.4713	1.8555	102	39	75	27	4.9414	2.5352	65	2.4062	0.6076	3156068	3156094
0.5063	0.5186	1.7255	120	42	66	54	5.3984	2.6016	70	2.7969	0.6364	3156094	3156122
0.5303	0.5573	1.7875	117	36	78	39	5.2852	2.7324	58	2.5527	0.6322	3156122	3156145
0.5127	0.5292	1.8891	105	36	51	54	5.3359	2.8027	60	2.5332	0.6452	3156145	3156169
0.5337	0.665	2.0536	93	42	54	39	5.3633	2.7363	52	2.627	0.6253	3156169	3156190
0.5024	0.6657	1.885	81	36	54	27	5.0234	2.8613	45	2.1621	0.6468	3156190	3156208
0.5591	0.4633	1.952	126	33	87	39	5.9297	2.5234	87	3.4062	0.6698	3156208	3156243
0.4839	0.3118	1.95	186	39	111	75	5.8164	2.0156	145	3.8008	0.6761	3163020	3163078
0.5186	0.6441	1.625	132	99	69	63	5.1602	2.8145	48	2.3457	0.6865	3163078	3163097
0.5269	0.6235	1.5041	96	6	54	42	4.3359	2.6777	38	1.6582	0.6506	3163097	3163112
0.4744	0.6177	1.756	108	21	66	42	5.207	2.2832	70	2.9238	0.6488	3163112	3163140
0.54	0.4906	1.8566	102	54	72	30	4.6953	2.4707	60	2.2246	0.6579	3163140	3163164
0.522	0.5508	1.5935	111	27	69	42	4.4883	2.5352	55	1.9531	0.6417	3163164	3163186
0.4751	0.6319	1.625	105	30	72	33	4.957	2.3438	58	2.6133	0.6425	3163186	3163209
0.4949	0.51	1.6575	108	33	63	45	4.4648	2.3535	60	2.1113	0.6656	3163209	3163233
0.4861	0.6548	1.7225	96	15	60	36	4.8203	2.5	52	2.3203	0.6646	3171031	3171052
0.5249	0.5678	1.8535	108	39	69	39	5.2266	2.3438	70	2.8828	0.6542	3171052	3171080
0.5156	0.6057	1.6951	87	42	57	30	4.1914	2.7422	38	1.4492	0.6369	3171080	3171095
0.4822	0.5227	2.015	114	39	75	39	5.6641	2.1602	90	3.5039	0.6376	3171095	3171131
0.5205	0.6506	1.8535	90	69	54	36	4.7539	2.7305	42	2.0234	0.627	3171131	3171148
0.5635	0.543	1.8535	120	27	66	54	5.9023	2.4727	80	3.4297	0.6418	3171148	3171180
0.5254	0.6765	1.9195	90	51	51	39	5.3867	3.3242	37	2.0625	0.6465	3171180	3171195
0.4978	0.5352	1.9246	93	15	63	30	4.9766	2.832	52	2.1445	0.6551	3171195	3171216
0.4658	0.6032	1.9246	99	27	60	39	5.1797	2.6035	55	2.5762	0.6338	3178036	3178058
0.5063	0.6464	2.015	99	39	54	45	5.1953	2.4121	60	2.7832	0.6709	3178058	3178082
0.5283	0.6774	1.886	90	42	57	33	5.0508	2.6289	50	2.4219	0.6309	3178082	3178102
0.4888	0.6508	1.9835	87	39	66	21	5.2148	2.668	55	2.5469	0.6393	3178102	3178124
0.5386	0.6131	2.2547	81	54	54	27	5.1406	2.5488	57	2.5918	0.6607	3178124	3178147
0.5054	0.6427	1.9835	78	48	57	21	5.1406	2.7676	48	2.373	0.6381	3178147	3178166
0.48	0.5492	2.1775	84	42	51	33	4.875	2.5996	58	2.2754	0.6557	3178166	3178189
0.5342	0.6092	1.7875	93	39	57	36	4.3828	2.3418	52	2.041	0.6676	3178189	3178210
0.4995	0.419	1.6585	162	24	108	54	6.2461	2.5488	102	3.6973	0.7091	3193053	3193094
0.5142	0.3419	1.8017	189	45	87	102	6.3242	3.1191	92	3.2051	0.6987	3193094	3193131
0.4895	0.5966	1.5437	177	120	105	72	6.1602	3.25	52	2.9102	0.6936	3193131	3193152
0.5239	0.5921	1.3985	132	99	66	66	5.3711	3.0156	48	2.3555	0.6585	3193152	3193171
0.5039	0.6473	1.6362	105	3	60	45	4.7812	2.8145	42	1.9668	0.7056	3193171	3193188
0.5303	0.5991	1.5681	99	12	66	33	4.1719	2.4082	50	1.7637	0.6774	3193188	3193208
0.5103	0.6482	1.7337	87	45	48	39	4.9766	2.2129	60	2.7637	0.6329	3193208	3193232
0.5205	0.4942	1.5955	123	30	87	36	4.6797	2.4121	68	2.2676	0.643	3200035	3200062
0.5259	0.5949	1.755	102	51	57	45	4.9844	2.4355	60	2.5488	0.6926	3200062	3200086
0.4866	0.5288	1.7012	111	33	69	42	4.8164	2.6211	60	2.1953	0.6785	3200086	3200110
0.5088	0.236	1.9277	303	48	177	126	7.9375	2.3438	232	5.5938	0.7585	3200110	3200203
0.5396	0.497	1.43	288	48	177	111	6.5469	4.0391	48	2.5078	0.7382	3200203	3200222
0.5234	0.5518	1.9195	102	36	69	33	5.4648	2.8027	60	2.6621	0.6509	3207053	3207077
0.5601	0.6009	2.1125	99	48	51	48	5.918	2.8613	62	3.0566	0.6399	3207077	3207102
0.6079	0.6274	2.0495	99	39	60	39	6.3086	3.3145	52	2.9941	0.6559	3207102	3207123
0.5083	0.5791	2.2486	81	30	54	27	6.0781	3.8359	40	2.2422	0.6242	3207123	3207139
0.5479	0.5038	2.4111	96	27	57	39	5.9375	3.0879	62	2.8496	0.6204	3207139	3207164
0.5312	0.4333	1.885	120	51	93	27	4.6523	2.1484	82	2.5039	0.6762	3215032	3215065
0.4783	0.5572	1.887	102	75	78	24	5.1641	2.4707	65	2.6934	0.6628	3215065	3215091
0.5103	0.4883	2.145	90	60	60	30	4.7773	2.4707	60	2.3066	0.6267	3215091	3215115
0.5342	0.6245	1.7977	96	39	60	36	4.7461	2.4355	52	2.3105	0.6478	3215115	3215136
0.5215	0.6596	1.9175	75	45	54	21	4.6172	2.5352	48	2.082	0.6292	3215136	3215155
0.5083	0.5665	1.885	78	39	69	9	4.25	2.4082	50	1.8418	0.6198	3215155	3215175
0.5054	0.4747	1.755	129	39	93	36	5.2734	2.1602	90	3.1133	0.6528	3215175	3215211
0.4966	0.6449	1.7885	111	63	57	54	5.5547	2.6641	55	2.8906	0.6813	3215211	3215233
0.502	0.3902	1.821	153	45	96	57	5.0938	2.4062	92	2.6875	0.7335	3222038	3222075
0.4875	0.4793	1.69	135	51	84	51	4.582	2.5566	62	2.0254	0.7149	3222075	3222100
0.5142	0.3631	1.5935	177	33	132	45	5.5625	2.2344	112	3.3281	0.7128	3222100	3222145
0.5186	0.5357	1.3061	189	18	123	66	5.5352	2.8613	60	2.6738	0.7019	3222145	3222169
0.5269	0.5275	1.5356	123	6	63	60	4.8125	2.8711	48	1.9414	0.6967	3222169	3222188
0.541	0.5601	1.4361	114	0	81	33	4.2891	2.5352	48	1.7539	0.7616	3222188	3222207
0.5088	0.5213	1.5925	93	27	60	33	4.2461	2.3203	52	1.9258	0.7634	3222207	3222228
0.521	0.649	1.6585	96	30	60	36	4.4961	2.0156	58	2.4805	0.6575	3229031	3229054
0.519	0.6768	1.758	78	45	57	21	4.1328	2.3438	45	1.7891	0.6554	3229054	3229072
0.5298	0.4214	1.8525	129	42	105	24	5.2812	2.1465	98	3.1348	0.6242	3229072	3229111
0.4971	0.6483	1.4066	117	39	75	42	4.1875	2.7988	32	1.3887	0.6123	3229111	3229124
0.5044	0.595	1.495	108	9	78	30	4.7852	2.0801	65	2.7051	0.6312	3229124	3229150
0.5308	0.5423	1.6626	87	51	54	33	3.9199	2.4121	50	1.5078	0.7244	3229150	3229170
0.5386	0.6063	1.691	93	42	63	30	4.2852	2.0801	62	2.2051	0.7112	3229170	3229195
0.4688	0.6058	2.0241	87	39	66	21	5.2695	2.4199	62	2.8496	0.564	3237024	3237049
0.5225	0.3311	2.0485	186	51	75	111	6.9922	2.4707	135	4.5215	0.6669	3237049	3237103
0.5352	0.4731	1.8921	192	48	102	90	6.9922	3.6543	65	3.3379	0.6813	3237103	3237129
0.4697	0.611	1.6738	129	156	87	42	5.8242	3.7422	37	2.082	0.6216	3237129	3237144
0.5068	0.5077	2.3745	93	24	51	42	4.8828	2.7363	60	2.1465	0.6437	3237144	3237168
0.5176	0.4858	2.1166	102	54	75	27	5.0312	2.4727	70	2.5586	0.6558	3237168	3237196
0.5498	0.4454	1.8251	129	54	66	63	5.6758	2.6035	82	3.0723	0.661	3237196	3237229
0.4929	0.5563	1.4625	111	57	60	51	4.6172	2.5879	50	2.0293	0.6711	3244045	3244065
0.5127	0.2776	1.8271	285	36	138	147	8.0078	2.2754	218	5.7324	0.7303	3244065	3244152
0.5054	0.4936	1.7276	249	69	138	111	6.4766	4.1016	48	2.375	0.7162	3244152	3244171
0.5049	0.5515	1.5945	165	213	90	75	5.6875	3.2734	50	2.4141	0.7029	3244171	3244191
0.5449	0.6022	1.5763	126	54	69	57	5.5195	2.8711	52	2.6484	0.6925	3244191	3244212
0.4993	0.476	1.7337	108	15	57	51	4.9492	3.0078	50	1.9414	0.6287	3244212	3244232
0.5132	0.2638	1.69	297	45	129	168	7.3516	2.2129	217	5.1387	0.6716	3252045	3252132
0.5137	0.472	1.5275	276	69	165	111	7.2383	3.7715	70	3.4668	0.6576	3252132	3252160
0.49	0.4333	1.5955	186	237	102	84	6.6445	3.7188	65	2.9258	0.673	3252160	3252186
0.5195	0.646	1.561	159	66	93	66	6.6289	3.2559	52	3.373	0.6467	3252186	3252207
0.5015	0.6042	1.628	105	75	54	51	4.9531	3.4453	32	1.5078	0.596	3252207	3252220
0.5308	0.4912	1.628	96	15	63	33	3.9199	2.3418	52	1.5781	0.6263	4121037	4121058
0.4988	0.4134	1.755	147	48	87	60	5.4844	2.0801	110	3.4043	0.6725	4121058	4121102
0.5137	0.5203	1.4635	123	66	60	63	4.5742	2.7363	47	1.8379	0.6412	4121102	4121121
0.5063	0.6399	1.495	111	12	72	39	4.8867	2.3477	55	2.5391	0.6462	4121121	4121143
0.5264	0.5657	1.691	105	33	60	45	4.8203	2.4727	60	2.3477	0.6391	4121143	4121167
0.5513	0.5909	1.69	111	33	72	39	5.1055	2.5391	60	2.5664	0.6069	4121167	4121191
0.5264	0.6	1.625	84	30	57	27	4.1992	2.8145	35	1.3848	0.569	4121191	4121205
0.5337	0.6486	1.5041	108	9	60	48	5.0273	2.3477	52	2.6797	0.6443	4128048	4128069
0.5205	0.6315	1.7276	90	36	63	27	5.0195	2.6855	52	2.334	0.6026	4128069	4128090
0.4937	0.7066	1.95	81	42	54	27	5.1367	2.6133	50	2.5234	0.5863	4128090	4128110
0.5527	0.6169	1.952	87	39	57	30	4.9414	2.5352	55	2.4062	0.6248	4128110	4128132
0.5068	0.5434	1.9175	111	42	72	39	5.9453	2.7324	72	3.2129	0.6049	4128132	4128161
0.5244	0.6108	1.9175	84	51	51	33	4.9648	3.0156	40	1.9492	0.5929	4128161	4128177
0.5122	0.5799	1.8921	96	24	57	39	5.2148	2.6035	60	2.6113	0.6166	4128177	4128201
0.5005	0.4491	2.015	126	45	87	39	5.7266	2.6719	82	3.0547	0.6192	4128201	4128234
0.5127	0.4849	1.886	111	30	57	54	4.9531	3.3301	40	1.623	0.6664	4135040	4135056
0.519	0.2759	1.7977	192	9	132	60	5.1406	2.5391	127	2.6016	0.6893	4135056	4135107
0.5269	0.4891	1.3741	177	45	120	57	4.7031	2.668	57	2.0352	0.666	4135107	4135130
0.4846	0.5965	1.6575	108	27	66	42	4.9453	2.4785	55	2.4668	0.6456	4135130	4135152
0.542	0.6113	1.8891	81	42	54	27	4.1406	2.3965	48	1.7441	0.6355	4135152	4135171
0.521	0.4897	1.6951	99	39	69	30	4.2422	2.2441	67	1.998	0.6213	4135171	4135198
0.5283	0.4346	1.8525	120	60	78	42	4.8242	2.2109	82	2.6133	0.615	4135198	4135231
0.564	0.588	1.887	93	27	57	36	5.0703	2.9277	45	2.1426	0.628	4143037	4143055
0.5278	0.6156	1.886	96	24	57	39	5.6875	2.8594	55	2.8281	0.6326	4143055	4143077
0.5332	0.552	1.9175	90	30	54	36	4.8086	3.002	45	1.8066	0.648	4143077	4143095
0.5449	0.5085	1.885	99	27	63	36	4.6523	2.5645	60	2.0879	0.6346	4143095	4143119
0.5166	0.4683	1.885	120	48	72	48	5.4062	2.5352	80	2.8711	0.6721	4143119	4143151
0.5122	0.6368	1.7337	102	48	72	30	4.957	2.7949	45	2.1621	0.6433	4143151	4143169
0.5259	0.6297	1.9175	90	33	48	42	5.1406	2.5391	58	2.6016	0.6471	4143169	4143192
0.5259	0.6365	1.7875	90	33	63	27	4.8164	2.7031	45	2.1133	0.6565	4143192	4143210
0.5571	0.5909	1.9195	78	36	54	24	4.5742	2.5352	50	2.0391	0.6274	4143210	4143230
0.5054	0.5267	1.5011	237	57	156	81	5.8086	3.1445	55	2.6641	0.6839	4150093	4150115
0.5205	0.5875	1.3488	129	213	81	48	4.7617	2.9375	40	1.8242	0.6449	4150115	4150131
0.5371	0.5688	1.6006	93	9	63	30	4.1328	2.4785	45	1.6543	0.653	4150131	4150149
0.5142	0.2884	1.823	219	36	171	48	6.4453	2.2188	168	4.2266	0.6866	4150149	4150216
0.5396	0.5402	1.625	195	63	129	66	5.6641	3.3145	47	2.3496	0.6392	4150216	4150235
0.5078	0.575	1.8555	90	39	66	24	4.6523	2.4082	52	2.2441	0.644	4164026	4164047
0.5464	0.5793	1.7977	81	42	60	21	4.1641	2.3633	50	1.8008	0.6286	4164047	4164067
0.4543	0.6401	1.9195	75	51	51	24	4.4336	2.2754	55	2.1582	0.6174	4164067	4164089
0.4836	0.5363	2.0516	90	57	60	30	4.6641	2.0156	68	2.6484	0.6052	4164089	4164116
0.521	0.5781	1.952	81	66	66	15	4.5508	2.2559	55	2.2949	0.5982	4164116	4164138
0.5308	0.5844	2.145	75	60	57	18	4.7109	2.373	57	2.3379	0.5801	4164138	4164161
0.5366	0.375	2.1491	144	60	84	60	6.1836	2.5	112	3.6836	0.6246	4164161	4164206
0.522	0.5408	2.017	126	66	78	48	5.6367	3.3184	48	2.3184	0.617	4164206	4164225
0.5107	0.5658	1.4757	138	39	72	66	5.0898	2.6934	58	2.3965	0.6999	4172044	4172067
0.5029	0.6365	1.3711	111	6	63	48	4.3164	2.5996	40	1.7168	0.6773	4172067	4172083
0.4995	0.6757	1.6047	93	15	60	33	4.293	2.1699	50	2.123	0.6692	4172083	4172103
0.5269	0.4405	1.6006	129	36	60	69	4.8125	2.1445	88	2.668	0.6892	4172103	4172138
0.5142	0.5386	1.5305	141	39	93	48	4.8633	2.5352	62	2.3281	0.673	4172138	4172163
0.5376	0.5522	1.5326	102	30	51	51	4.3594	2.5	47	1.8594	0.6546	4172163	4172182
0.5596	0.5303	1.5681	120	21	84	36	4.8789	2.3438	70	2.5352	0.6502	4172182	4172210
0.5601	0.6626	1.6727	81	48	54	27	4.4336	2.7305	38	1.7031	0.6224	4172210	4172225
0.4792	0.6024	1.756	108	51	72	36	5.1562	2.8672	47	2.2891	0.6554	4179059	4179078
0.5381	0.5856	1.7885	87	24	57	30	4.375	2.4707	45	1.9043	0.6303	4179078	4179096
0.5044	0.4681	1.7255	111	30	90	21	4.5312	2.3535	72	2.1777	0.6725	4179096	4179125
0.5117	0.5516	1.821	111	69	57	54	5.2188	2.2852	78	2.9336	0.643	4179125	4179156
0.52	0.5381	1.758	123	45	84	39	5.2617	2.6719	62	2.5898	0.6027	4179156	4179181
0.501	0.5396	1.7225	93	30	72	21	4.168	2.7363	40	1.4316	0.6057	4179181	4179197
0.5107	0.5068	1.755	111	30	69	42	4.6953	2.0898	78	2.6055	0.6153	4179197	4179228
0.4768	0.537	1.7926	111	48	66	45	4.6367	1.9512	80	2.6855	0.7258	4194027	4194059
0.5322	0.5415	1.6575	96	60	63	33	4.0391	2.2109	50	1.8281	0.672	4194059	4194079
0.5166	0.4523	1.69	147	42	99	48	5.918	2.1484	107	3.7695	0.6796	4194079	4194122
0.5151	0.4304	1.625	135	66	81	54	5.1016	3.0566	60	2.0449	0.6776	4194122	4194146
0.5161	0.5809	1.5925	138	9	87	51	5.4531	2.6289	63	2.8242	0.6955	4194146	4194171
0.5283	0.561	1.7225	117	30	51	66	5.5391	2.8145	60	2.7246	0.6969	4194171	4194195
0.5474	0.6222	1.625	126	18	66	60	6.2148	2.9258	60	3.2891	0.6817	4194195	4194219
0.5479	0.6419	1.69	111	12	57	54	5.7539	3.4023	42	2.3516	0.6937	4194219	4194236
0.5366	0.6477	1.9825	90	24	60	30	5.3359	2.4727	60	2.8633	0.6358	4201022	4201046
0.5093	0.6108	1.9216	102	42	66	36	5.7539	2.8633	60	2.8906	0.6735	4201046	4201070
0.5469	0.6049	1.9175	108	36	63	45	5.9453	2.9316	60	3.0137	0.654	4201070	4201094
0.5103	0.4045	1.8555	111	27	72	39	4.8438	3.25	55	1.5938	0.6698	4201094	4201116
0.4954	0.6049	2.0191	105	36	60	45	5.2891	2.4707	62	2.8184	0.6826	4201116	4201141
0.5093	0.6027	1.7875	96	39	57	39	4.707	2.6211	50	2.0859	0.7023	4201141	4201161
0.541	0.2541	2.1795	174	51	132	42	6.2539	2.8965	125	3.3574	0.6563	4208039	4208089
0.5176	0.5892	1.951	141	63	81	60	5.5625	3.3828	45	2.1797	0.6476	4208089	4208107
0.5557	0.5491	1.7377	93	12	51	42	4.6797	2.8789	42	1.8008	0.6084	4208107	4208124
0.5488	0.5907	1.7905	93	24	63	30	4.7578	2.5996	55	2.1582	0.5878	4208124	4208146
0.5156	0.2948	1.8525	207	42	144	63	6.1133	2.9199	120	3.1934	0.678	4216044	4216092
0.5054	0.6132	1.496	189	18	129	60	6.0938	3.1523	52	2.9414	0.6745	4216092	4216113
0.4995	0.6137	1.6626	108	6	57	51	5.0898	3.0801	42	2.0098	0.6108	4216113	4216130
0.5142	0.6195	1.7225	114	12	60	54	5.6953	2.543	62	3.1523	0.6202	4216130	4216155
0.5371	0.5671	1.887	93	33	69	24	4.6367	2.9277	42	1.709	0.6217	4216155	4216172
0.5103	0.5357	2.08	111	36	75	36	5.7344	2.4922	80	3.2422	0.6585	4216172	4216204
0.5361	0.5235	1.7946	105	51	57	48	5.1836	2.9258	50	2.2578	0.6508	4216204	4216224
0.5317	0.5907	1.8525	108	21	69	39	5.2773	2.7949	55	2.4824	0.6528	4223058	4223080
0.5273	0.6234	1.7885	90	30	60	30	4.6836	2.8066	45	1.877	0.6468	4223080	4223098
0.5288	0.4335	1.8921	99	33	78	21	4.4336	2.4707	65	1.9629	0.6536	4223098	4223124
0.541	0.5238	1.9571	93	57	66	27	4.4453	2.3438	60	2.1016	0.6767	4223124	4223148
0.5317	0.5302	1.7946	93	54	60	33	4.4609	2.4043	62	2.0566	0.671	4223148	4223173
0.5132	0.5304	1.7875	102	51	60	42	4.9453	2.373	65	2.5723	0.6725	4223173	4223199
0.5479	0.5874	1.8251	96	48	57	39	4.7461	2.5391	55	2.207	0.6455	4223199	4223221
0.5356	0.5847	1.755	87	36	54	33	4.4883	2.6016	48	1.8867	0.6243	4223221	4223240
0.543	0.4286	1.6575	243	39	159	84	5.9883	3.4844	60	2.5039	0.6963	4230107	4230131
0.4888	0.5017	1.5763	141	204	87	54	5.3477	3.25	52	2.0977	0.6852	4230131	4230152
0.5107	0.4943	1.82	126	21	84	42	5.3438	2.6133	70	2.7305	0.6736	4230152	4230180
0.5308	0.5499	1.626	120	3	63	57	5.2656	2.7949	58	2.4707	0.6738	4245141	4245164
0.5171	0.5533	1.7885	114	24	63	51	5.4102	2.7949	57	2.6152	0.6828	4245164	4245187
0.4988	0.5934	1.7235	105	24	60	45	5.0977	2.7988	50	2.2988	0.6524	4245187	4245207
0.5078	0.6272	1.3975	237	90	162	75	5.8125	3.2012	48	2.6113	0.6416	5011105	5011124
0.5176	0.5117	1.17	141	246	75	66	4.8789	2.9512	50	1.9277	0.6234	5011124	5011144
0.5464	0.5783	1.693	102	15	63	39	4.2461	2.5234	48	1.7227	0.6268	5011144	5011163
0.5322	0.3221	1.6301	198	30	108	90	5.9844	2.3203	142	3.6641	0.6376	5011163	5011220
0.5508	0.5185	1.821	96	18	75	21	4.4883	2.0195	75	2.4688	0.5788	5018098	5018128
0.4619	0.51	1.9175	84	75	63	21	4.5117	2.4727	58	2.0391	0.5982	5018128	5018151
0.5308	0.6622	1.6575	93	45	60	33	4.5391	2.084	58	2.4551	0.6064	5018151	5018174
0.5244	0.6535	1.625	78	42	54	24	4.1211	2.4082	42	1.7129	0.598	5018174	5018191
0.4604	0.5694	1.7255	81	36	60	21	4.2422	2.1602	55	2.082	0.5579	5018191	5018213
0.4954	0.4476	1.433	123	24	87	36	3.8145	2.1699	60	1.6445	0.6098	5033028	5033052
0.4983	0.1689	1.7276	333	60	171	162	5.4805	1.8896	267	3.5908	0.6428	5033052	5033159
0.5205	0.5956	1.5285	201	162	144	57	4.2539	2.7305	35	1.5234	0.6788	5033159	5033173
0.4961	0.4318	1.431	144	3	66	78	4.3242	2.2129	88	2.1113	0.7069	5033173	5033208
0.5146	0.3052	1.7946	153	45	132	21	4.5742	2.084	110	2.4902	0.6261	5040047	5040091
0.5093	0.4144	1.625	153	66	135	18	4.6836	2.3535	72	2.3301	0.6569	5040091	5040120
0.5254	0.6924	1.5925	90	48	57	33	4.0078	2.3848	42	1.623	0.6115	5040120	5040137
0.5342	0.6359	1.56	93	30	60	33	4.5	2.1055	60	2.3945	0.6016	5040137	5040161
0.4792	0.7437	1.7905	72	54	48	24	4.8828	2.4043	45	2.4785	0.6156	5040161	5040179
0.5146	0.6399	2.016	78	42	48	30	4.8242	2.3418	55	2.4824	0.6046	5040179	5040201
0.5405	0.5865	1.887	96	45	66	30	5.2617	2.4844	62	2.7773	0.6192	5040201	5040226
0.4866	0.67	1.5925	87	39	51	36	4.5586	2.2129	55	2.3457	0.5983	5047022	5047044
0.5186	0.5657	1.7276	117	42	69	48	5.4062	2.2188	78	3.1875	0.5783	5047044	5047075
0.4902	0.6499	1.6951	99	45	66	33	4.9062	2.8027	42	2.1035	0.6057	5047075	5047092
0.5352	0.6773	1.625	96	15	57	39	4.6211	2.4062	50	2.2148	0.5614	5047092	5047112
0.5698	0.555	1.7875	93	36	69	24	4.7461	2.4727	57	2.2734	0.5971	5047112	5047135
0.5127	0.6508	1.9896	81	51	54	27	5.2031	2.7031	52	2.5	0.5805	5047135	5047156
0.5166	0.4785	2.08	111	45	75	36	5.918	2.668	78	3.25	0.5786	5047156	5047187
0.5127	0.616	2.147	102	51	60	42	5.8828	3.0566	50	2.8262	0.5716	5047187	5047207
0.4963	0.6769	1.6605	93	27	63	30	5.2383	2.9258	45	2.3125	0.6015	5054033	5054051
0.5269	0.6604	1.7905	81	24	57	24	4.4688	2.5996	42	1.8691	0.5899	5054051	5054068
0.52	0.6751	1.9845	93	36	60	33	5.7695	2.3535	65	3.416	0.577	5054068	5054094
0.5107	0.7141	1.9845	81	45	54	27	5.0938	3.002	40	2.0918	0.5786	5054094	5054110
0.5483	0.412	2.1125	129	30	99	30	5.4727	2.6016	92	2.8711	0.5823	5054110	5054147
0.5005	0.5427	1.9835	120	60	81	39	5.4688	3.002	58	2.4668	0.5862	5054147	5054170
0.5308	0.648	1.823	93	27	60	33	4.7812	2.7363	42	2.0449	0.5989	5054170	5054187
0.4834	0.4325	1.5326	117	15	96	21	4.5742	2.5391	68	2.0352	0.6277	5054187	5054214
0.501	0.7387	1.4138	99	57	51	48	4.8164	2.8223	40	1.9941	0.6243	5062075	5062091
0.5288	0.4046	1.6656	174	18	96	78	6.6445	2.4121	120	4.2324	0.6121	5062091	5062139
0.5459	0.6566	1.9216	144	57	78	66	6.4805	3.5117	48	2.9688	0.6157	5062139	5062158
0.5	0.6466	1.5935	99	138	54	45	5.2148	3.5391	30	1.6758	0.6225	5062158	5062170
0.5303	0.6075	1.8708	108	3	60	48	5.3945	2.6074	62	2.7871	0.6199	5062170	5062195
0.5161	0.5378	1.8251	84	33	54	30	4.0312	2.8594	35	1.1719	0.5995	5062195	5062209
0.5376	0.6499	1.9835	84	27	48	36	5.1992	3.3184	32	1.8809	0.6003	5069035	5069048
0.5376	0.496	1.95	102	15	48	54	5.2031	2.7949	65	2.4082	0.5937	5069048	5069074
0.5181	0.6613	1.95	111	45	78	33	6.4766	2.7988	65	3.6777	0.6032	5069074	5069100
0.5303	0.7348	1.4655	114	6	66	48	5.2773	3.3555	35	1.9219	0.6041	5069100	5069114
0.5127	0.4556	1.7235	117	6	87	30	5.2109	2.7988	67	2.4121	0.6219	5069114	5069141
0.4875	0.4346	1.9825	123	45	69	54	5.4648	2.6855	80	2.7793	0.5937	5076053	5076085
0.5156	0.5098	1.7875	117	51	57	60	5.1445	2.6641	60	2.4805	0.6148	5076085	5076109
0.5283	0.4612	1.756	153	30	81	72	5.9336	2.6523	92	3.2812	0.6223	5076109	5076146
0.4934	0.6714	1.4391	114	36	63	51	4.75	3.1367	32	1.6133	0.621	5076146	5076159
0.5381	0.5672	1.5681	114	0	87	27	4.8359	2.3438	62	2.4922	0.5896	5076159	5076184
0.5381	0.3564	1.626	141	36	108	33	4.957	2.6016	85	2.3555	0.6184	5076184	5076218
0.5312	0.5724	1.431	102	12	66	36	4.168	2.2109	60	1.957	0.6031	5091042	5091066
0.5	0.4774	1.6331	126	48	99	27	4.957	2.2129	85	2.7441	0.6146	5091066	5091100
0.5049	0.4386	1.693	147	57	87	60	5.1484	2.4785	85	2.6699	0.6039	5091100	5091134
0.5249	0.5602	1.5275	144	36	72	72	5.3398	2.6016	65	2.7383	0.6172	5091134	5091160
0.4851	0.5583	1.56	114	24	72	42	4.9648	2.8027	50	2.1621	0.6374	5091160	5091180
0.5088	0.6578	1.7905	111	24	63	48	5.6914	2.4082	62	3.2832	0.5917	5091180	5091205
0.481	0.6609	1.6301	102	24	57	45	5.0664	2.8965	42	2.1699	0.567	5091205	5091222
0.5215	0.7154	1.5925	99	12	54	45	5.0273	2.4355	50	2.5918	0.5688	5091222	5091242
0.5171	0.3309	2.275	183	51	72	111	7.1953	2.8613	140	4.334	0.62	5113038	5113094
0.5146	0.3931	2.08	180	63	102	78	6.2109	3.7188	62	2.4922	0.6386	5113094	5113119
0.4756	0.4045	1.8596	147	0	99	48	5.2578	3.1953	60	2.0625	0.6287	5113119	5113143
0.5195	0.4752	1.6331	153	3	99	54	4.8789	2.5	70	2.3789	0.6231	5113143	5113171
0.4941	0.5562	1.56	129	27	66	63	5.1445	2.5352	60	2.6094	0.6231	5113171	5113195
0.5176	0.689	1.5976	102	21	69	33	4.4805	2.543	42	1.9375	0.6183	5113195	5113212
0.5254	0.6237	1.6301	93	27	48	45	4.457	2.3203	57	2.1367	0.5956	5113212	5113235
0.5107	0.2648	2.0566	225	57	132	93	6.9297	2.6035	165	4.3262	0.6591	5120039	5120105
0.5322	0.4076	1.6575	240	36	138	102	5.9844	3.5391	65	2.4453	0.6663	5120105	5120131
0.5405	0.2245	1.6413	252	189	96	156	6.5195	3.1855	137	3.334	0.6497	5120131	5120186
0.5278	0.5337	1.69	210	12	129	81	5.7852	3.5254	48	2.2598	0.6103	5120186	5120205
0.5049	0.5389	1.3813	141	144	78	63	5.4102	3.0566	52	2.3535	0.6071	5120205	5120226
0.541	0.4457	1.628	156	18	75	81	5.8086	3.2266	65	2.582	0.6596	5127063	5127089
0.5845	0.4915	1.6656	138	3	105	33	5.1602	3.1445	52	2.0156	0.6544	5127089	5127110
0.5205	0.6698	1.756	99	21	63	36	5.4648	3.0156	47	2.4492	0.6472	5127110	5127129
0.5122	0.5098	1.8525	114	24	69	45	5.6367	2.8438	68	2.793	0.6392	5127129	5127156
0.5459	0.6416	1.887	99	36	60	39	5.0117	2.8867	45	2.125	0.6066	5127156	5127174
0.5269	0.5329	1.756	96	21	69	27	4.8125	2.7363	52	2.0762	0.6246	5127174	5127195
0.5425	0.4381	1.8535	135	33	102	33	5.2734	2.5352	88	2.7383	0.6311	5127195	5127230
0.5361	0.5967	1.7601	102	9	60	42	4.9727	2.9316	48	2.041	0.6464	5135031	5135050
0.5361	0.532	1.6981	108	21	48	60	4.9727	2.666	60	2.3066	0.6399	5135050	5135074
0.5088	0.5141	1.756	147	27	93	54	6.5352	2.666	85	3.8691	0.6324	5135074	5135108
0.5366	0.5556	1.6656	135	36	60	75	6.1797	3.3242	58	2.8555	0.6326	5135108	5135131
0.5371	0.6523	1.7926	123	9	72	51	6.5352	3.3145	52	3.2207	0.6389	5135131	5135152
0.5591	0.6969	1.6575	99	0	60	39	5.1641	3.5098	30	1.6543	0.5794	5135152	5135164
0.5439	0.5826	1.7905	87	6	57	30	4.8984	2.8867	47	2.0117	0.5988	5135164	5135183
0.5205	0.5993	1.9866	90	36	51	39	5.2852	2.6641	58	2.6211	0.6259	5135183	5135206
0.5381	0.6775	1.887	96	48	54	42	5.5195	2.8594	47	2.6602	0.673	5171049	5171068
0.4827	0.6305	1.886	90	24	57	33	4.9414	2.9707	48	1.9707	0.6675	5171068	5171087
0.5342	0.4938	2.082	81	42	54	27	4.0469	2.3848	55	1.6621	0.6461	5171087	5171109
0.5732	0.4941	1.886	126	51	81	45	5.2148	2.1602	92	3.0547	0.6999	5171109	5171146
0.5591	0.5735	1.8251	108	69	54	54	5.4648	2.9902	55	2.4746	0.6897	5171146	5171168
0.5063	0.5341	1.886	96	27	57	39	5.0078	3.0566	48	1.9512	0.6504	5171168	5171187
0.5435	0.4525	1.9246	138	24	108	30	5.4141	2.5352	88	2.8789	0.6443	5171187	5171222
0.4543	0.5375	1.885	114	57	84	30	5.0156	2.4277	67	2.5879	0.6896	5179072	5179099
0.4753	0.6182	1.8535	84	54	57	27	4.2422	2.2793	48	1.9629	0.6481	5179099	5179118
0.5679	0.5843	1.755	99	42	63	36	4.3867	2.0156	70	2.3711	0.6703	5179118	5179146
0.5444	0.3405	1.7875	171	60	132	39	5.7344	2.4922	122	3.2422	0.6846	5179146	5179195
0.4885	0.5331	1.4625	168	39	111	57	5.3516	3.1211	50	2.2305	0.6727	5179195	5179215
0.5303	0.5592	1.691	132	9	78	54	5.6875	2.6133	67	3.0742	0.6775	5179215	5179242
0.5054	0.6774	1.3163	144	21	87	57	5.6602	3.5898	33	2.0703	0.704	5186099	5186112
0.4937	0.5855	1.495	114	15	51	63	5.1758	2.8594	50	2.3164	0.6775	5186112	5186132
0.5303	0.414	1.82	162	18	81	81	6.2539	2.5566	100	3.6973	0.7034	5186132	5186172
0.5239	0.612	1.755	141	42	81	60	6.2031	3.3184	52	2.8848	0.6669	5186172	5186193
0.5103	0.6887	1.691	108	3	57	51	5.5742	3.25	40	2.3242	0.6705	5186193	5186209
0.5273	0.5678	2.015	84	15	69	15	4.6836	2.6035	52	2.0801	0.6799	5193056	5193077
0.5293	0.5593	1.9277	99	39	66	33	5.1797	2.4707	63	2.709	0.6753	5193077	5193102
0.5356	0.5299	1.9916	96	51	54	42	5.2695	2.7422	60	2.5273	0.6669	5193102	5193126
0.5337	0.3413	2.0881	168	51	90	78	6.8633	2.8223	122	4.041	0.6671	5193126	5193175
0.5166	0.5202	1.95	132	51	72	60	5.8203	2.6074	80	3.2129	0.6796	5200116	5200148
0.4651	0.5381	1.7012	84	63	63	21	3.7734	2.3438	43	1.4297	0.6938	5208044	5208061
0.4854	0.5413	1.69	120	39	96	24	4.4258	1.7549	90	2.6709	0.7024	5208061	5208097
0.4785	0.593	1.6331	108	78	75	33	4.6211	2.1484	65	2.4727	0.6541	5208097	5208123
0.5161	0.5887	1.691	96	48	72	24	4.3008	2.2109	55	2.0898	0.6621	5208123	5208145
0.4856	0.5603	1.7225	120	45	60	60	5.7578	2.2188	82	3.5391	0.675	5208145	5208178
0.5093	0.6711	1.7905	99	45	63	36	4.5352	2.7949	38	1.7402	0.6881	5208178	5208193
0.543	0.4013	1.6575	156	27	99	57	5.8945	2.6777	97	3.2168	0.6959	5215084	5215123
0.4644	0.6542	1.756	114	45	81	33	5.0469	3.2012	35	1.8457	0.639	5215123	5215137
0.5146	0.4984	2.0495	84	48	63	21	4.3867	2.4062	55	1.9805	0.6785	5222083	5222105
0.4963	0.5245	1.7225	99	45	63	36	4.3281	2.2559	65	2.0723	0.681	5222105	5222131
0.5195	0.2786	1.5925	201	45	132	69	5.0078	2.1484	140	2.8594	0.7247	5222131	5222187
0.4963	0.4528	1.43	192	54	126	66	4.6758	2.6035	65	2.0723	0.7105	5222187	5222213
0.4846	0.5214	1.7875	99	42	75	24	4.5664	2.4043	65	2.1621	0.6533	5237053	5237079
0.5054	0.641	1.691	108	48	60	48	5.1836	2.2129	65	2.9707	0.6507	5237079	5237105
0.5	0.6215	1.5722	96	33	66	30	4.5586	2.6211	42	1.9375	0.6499	5237105	5237122
0.5566	0.2859	1.6656	105	54	75	30	6.1875	2.666	132	3.5215	0.6904	5244062	5244115
0.5557	0.6332	1.3975	105	147	57	48	5.4297	3.3809	37	2.0488	0.6404	5244131	5244146
0.5273	0.4745	1.7875	120	9	66	54	5.5469	3.0156	70	2.5312	0.6728	5244146	5244174
0.5366	0.5022	1.8251	141	30	102	39	6.0586	2.9258	72	3.1328	0.6514	5244174	5244203
0.5298	0.6492	1.626	117	18	63	54	5.4336	3.25	40	2.1836	0.6668	5244203	5244219
0.5049	0.4394	1.755	162	36	81	81	5.9453	2.6641	85	3.2812	0.6975	5252109	5252143
0.5171	0.6334	1.7225	138	27	75	63	5.6562	3.002	53	2.6543	0.6423	5252143	5252164
0.5127	0.7153	1.5011	108	0	57	51	4.9531	2.9258	37	2.0273	0.6338	5252164	5252179
0.5303	0.5552	1.625	102	9	72	30	4.7812	2.5391	55	2.2422	0.6463	5252179	5252201
0.4758	0.5999	1.7235	105	36	57	48	5.207	2.5352	62	2.6719	0.6567	5252201	5252226
0.5322	0.5482	1.6605	111	57	57	54	4.8945	2.2109	72	2.6836	0.6305	6018033	6018062
0.541	0.4309	1.69	126	45	81	45	4.8203	2.6035	70	2.2168	0.6447	6018062	6018090
0.5366	0.1757	1.887	321	42	168	153	6.5938	2.6074	232	3.9863	0.6801	6018090	6018183
0.5215	0.6179	1.691	249	84	150	99	6.1367	3.5391	45	2.5977	0.6735	6018183	6018201
0.5425	0.5385	1.2675	150	237	84	66	5.3047	3.2012	45	2.1035	0.6729	6018201	6018219
0.5112	0.6212	1.365	117	45	69	48	5.082	2.8789	45	2.2031	0.6278	6018219	6018237
0.5186	0.5035	1.95	102	57	72	30	5.0234	2.4062	72	2.6172	0.621	6026050	6026079
0.5444	0.6727	1.7377	81	54	45	36	4.4258	2.6035	40	1.8223	0.6478	6026079	6026095
0.5488	0.4994	1.5925	111	18	72	39	4.6328	2.4082	68	2.2246	0.6435	6026095	6026122
0.4944	0.6588	1.7276	111	45	63	48	5.9141	2.543	62	3.3711	0.6611	6026122	6026147
0.5239	0.5777	1.691	114	27	54	60	5.4648	2.9258	55	2.5391	0.6317	6026147	6026169
0.4856	0.5417	1.6605	117	12	72	45	5.2188	2.8633	52	2.3555	0.6319	6026169	6026190
0.4985	0.6348	1.7977	99	21	63	36	4.6953	2.5352	48	2.1602	0.5827	6026190	6026209
0.5337	0.6065	1.885	111	30	66	45	5.6367	2.2832	75	3.3535	0.6291	6033024	6033054
0.5049	0.5769	1.8952	105	48	57	48	5.4219	3.0078	52	2.4141	0.6183	6033054	6033075
0.5337	0.5144	1.8525	102	24	54	48	4.8828	2.7363	52	2.1465	0.631	6033075	6033096
0.52	0.6601	1.7225	93	27	66	27	4.875	2.6074	48	2.2676	0.584	6033096	6033115
0.5332	0.581	2.0485	84	42	48	36	4.8828	2.5352	58	2.3477	0.6082	6033115	6033138
0.5674	0.4438	1.8535	111	39	81	30	4.957	2.6035	67	2.3535	0.5465	6033138	6033165
0.5449	0.5444	1.8525	87	51	51	36	4.6523	2.8145	48	1.8379	0.5628	6033165	6033184
0.5537	0.5187	2.017	99	42	60	39	5.293	2.5352	70	2.7578	0.5903	6033184	6033212
0.5259	0.5933	1.886	93	51	63	30	5.2148	2.9316	50	2.2832	0.6092	6033212	6033232
0.5396	0.527	1.885	93	39	72	21	4.9414	2.7324	55	2.209	0.5586	6040032	6040054
0.563	0.4258	2.0475	126	39	78	48	5.6562	2.668	82	2.9883	0.6148	6040054	6040087
0.5181	0.5059	1.8952	99	54	63	36	5.0586	3.1855	45	1.873	0.5944	6040087	6040105
0.5205	0.2826	2.1125	192	33	132	60	6.2891	2.6211	142	3.668	0.6015	6040105	6040162
0.5454	0.618	1.9185	144	81	90	54	5.7812	3.2734	45	2.5078	0.6157	6040162	6040180
0.5581	0.7005	1.6362	105	0	51	54	5.5156	3.1523	42	2.3633	0.59	6040180	6040197
0.5259	0.595	1.8271	81	15	66	15	4.8281	3.0801	38	1.748	0.5203	6040197	6040212
0.5522	0.5065	1.6413	198	3	111	87	5.9609	3.7324	48	2.2285	0.6348	6048091	6048110
0.5103	0.6084	1.4798	132	129	72	60	5.8633	3.291	50	2.5723	0.5977	6048110	6048130
0.5098	0.4831	1.7103	129	3	60	69	5.6094	2.9922	60	2.6172	0.6387	6048130	6048154
0.5239	0.6373	1.691	126	12	75	51	5.6016	2.8613	55	2.7402	0.6191	6048154	6048176
0.5371	0.5599	1.6656	120	18	75	45	6.0938	2.9375	60	3.1562	0.6019	6048176	6048200
0.5723	0.5511	1.755	99	15	63	36	4.7734	3.2734	35	1.5	0.6172	6048200	6048214
0.5137	0.5997	1.7225	93	9	54	39	4.8086	2.7324	50	2.0762	0.5464	6048214	6048234
0.5713	0.6194	1.7946	90	18	66	24	4.4609	2.6211	42	1.8398	0.6072	6055173	6055190
0.5024	0.6564	1.8555	90	36	51	39	5.4883	2.5488	62	2.9395	0.5719	6055190	6055215
0.5015	0.6998	1.95	78	33	54	24	4.8398	2.6016	42	2.2383	0.6049	6069028	6069045
0.5317	0.5346	1.9185	96	36	54	42	5.168	2.4277	68	2.7402	0.5977	6069045	6069072
0.5093	0.5903	2.1166	102	54	60	42	5.7695	2.75	62	3.0195	0.6174	6069072	6069097
0.5615	0.6477	1.823	93	39	48	45	5.2109	2.9375	48	2.2734	0.6198	6069097	6069116
0.5098	0.494	1.9195	111	27	69	42	5.7422	2.9258	67	2.8164	0.6074	6069116	6069143
0.5464	0.533	1.8555	114	39	51	63	5.5977	2.9277	60	2.6699	0.6049	6069143	6069167
0.5522	0.628	1.8535	102	24	60	42	5.5352	3.0586	45	2.4766	0.5873	6069167	6069185
0.5317	0.5464	1.8596	93	21	63	30	5.3047	3.0586	50	2.2461	0.5887	6069185	6069205
0.5962	0.5024	2.147	111	42	69	42	6.1523	2.8223	77	3.3301	0.6136	6069205	6069236
0.5244	0.4581	1.885	99	45	69	30	3.9668	2.2754	60	1.6914	0.6066	6084037	6084061
0.5005	0.2932	1.8525	165	63	123	42	4.6836	2.0801	130	2.6035	0.6597	6084061	6084113
0.5239	0.5407	1.82	153	96	87	66	5.4609	2.3438	77	3.1172	0.6937	6084113	6084144
0.4919	0.4354	1.6585	138	36	87	51	5.1953	2.8613	68	2.334	0.7046	6084144	6084171
0.5088	0.3903	1.6605	156	24	63	93	4.8984	2.5566	82	2.3418	0.6891	6084171	6084204
0.5205	0.4007	1.4158	150	33	90	60	5.5859	3.25	70	2.3359	0.6594	6099043	6099071
0.4978	0.3158	1.887	174	24	87	87	5.875	2.8867	115	2.9883	0.6712	6099186	6099232
0.5117	0.4248	1.8525	153	15	93	60	6.7422	2.8066	100	3.9355	0.612	6106025	6106065
0.498	0.6897	1.6575	126	30	84	42	5.2227	3.4512	30	1.7715	0.5989	6106065	6106077
0.5439	0.6789	1.5285	105	111	57	48	5.1406	2.6016	50	2.5391	0.6228	6106077	6106097
0.5293	0.4726	1.6626	120	18	87	33	5.2773	2.7949	65	2.4824	0.6656	6106097	6106123
0.4963	0.5943	1.8535	99	33	57	42	4.8594	2.791	45	2.0684	0.6355	6106123	6106141
0.5229	0.2802	1.8566	198	24	111	87	5.7227	2.4121	140	3.3105	0.6419	6106141	6106197
0.5361	0.4469	1.3061	231	12	141	90	5.2148	2.9922	62	2.2227	0.6543	6106197	6106222
0.4922	0.6106	1.9216	99	36	63	36	5.0195	2.1602	70	2.8594	0.5917	6120024	6120052
0.5181	0.5356	1.885	87	60	60	27	4.4531	2.4707	52	1.9824	0.6604	6120052	6120073
0.4958	0.557	1.8535	96	45	57	39	4.8555	2.3086	65	2.5469	0.6918	6120073	6120099
0.3982	0.4641	1.7905	171	48	66	105	7.8945	2.4082	117	5.4863	0.695	6120099	6120146
0.48	0.7062	1.7306	153	42	75	78	5.5508	3.1445	45	2.4062	0.6535	6120146	6120164
0.5791	0.6121	1.5925	132	123	102	30	4.8281	2.6641	50	2.1641	0.6645	6120164	6120184
0.5366	0.6039	1.4716	120	12	87	33	5.9531	2.7949	60	3.1582	0.6486	6120184	6120208
0.5288	0.6773	1.5763	105	15	63	42	5.4102	3.1953	40	2.2148	0.6164	6120208	6120224
0.519	0.5755	1.7235	105	9	63	42	4.6406	2.8066	45	1.834	0.7342	6128048	6128066
0.4946	0.3619	1.756	156	24	93	63	5.6562	2.4082	105	3.248	0.7272	6128066	6128108
0.5371	0.5323	1.9632	129	66	93	36	5.1055	2.7988	58	2.3066	0.7287	6128108	6128131
0.5444	0.3896	1.82	135	36	90	45	5.2852	2.7422	85	2.543	0.7626	6128131	6128165
0.5176	0.275	1.887	192	48	126	66	5.9688	2.8789	115	3.0898	0.7539	6128165	6128211
0.4939	0.5043	1.951	129	57	84	45	4.625	3.0879	40	1.5371	0.7138	6128211	6128227
0.5171	0.5104	1.5448	99	18	42	57	4.3633	2.6074	40	1.7559	0.8863	6135095	6135111
0.5063	0.6741	1.6047	111	15	63	48	5.0117	2.2559	65	2.7559	0.8929	6135111	6135137
0.5732	0.4968	2.0191	108	12	75	33	4.875	2.3418	82	2.5332	0.7016	6150009	6150042
0.4966	0.5791	1.69	96	57	51	45	4.7148	2.7949	45	1.9199	0.6825	6150042	6150060
0.5425	0.5228	1.69	99	24	66	33	4.3203	2.3418	58	1.9785	0.6857	6150060	6150083
0.5122	0.5778	1.8891	99	51	60	39	4.9492	2.3438	67	2.6055	0.6882	6150083	6150110
0.5166	0.6278	1.821	99	48	72	27	4.8398	2.5352	55	2.3047	0.6172	6150110	6150132
0.5059	0.5656	2.08	108	48	63	45	5.7852	2.5	75	3.2852	0.6091	6150132	6150162
0.5361	0.5988	1.8525	105	48	57	48	5.4688	2.9258	52	2.543	0.6185	6150162	6150183
0.4934	0.5681	1.7875	108	18	66	42	5.1367	2.9316	52	2.2051	0.6116	6150183	6150204
0.5068	0.6232	1.9185	102	27	75	27	5.0078	2.5352	55	2.4727	0.6243	6150204	6150226
0.5322	0.5555	1.625	99	48	57	42	4.2812	2.0156	62	2.2656	0.6832	6157145	6157170
0.5083	0.5174	1.7946	99	57	66	33	4.6328	2.2793	68	2.3535	0.6688	6157170	6157197
0.52	0.5926	1.6605	99	48	69	30	4.3828	2.3535	55	2.0293	0.6855	6157197	6157219
0.5381	0.5605	1.755	96	54	78	18	4.8359	2.3398	62	2.4961	0.6465	6164029	6164054
0.5	0.6969	1.626	87	36	57	30	4.2969	2.6016	40	1.6953	0.6116	6164054	6164070
0.4868	0.5377	2.0495	99	42	69	30	5.25	2.1484	77	3.1016	0.6167	6164070	6164101
0.5317	0.6256	2.0881	90	72	54	36	4.9297	2.5566	58	2.373	0.613	6164101	6164124
0.541	0.424	1.9845	93	48	72	21	4.5664	2.6211	60	1.9453	0.6463	6164124	6164148
0.5381	0.3625	2.0211	132	60	108	24	5.207	2.4707	100	2.7363	0.668	6164148	6164188
0.5044	0.6583	1.625	123	54	78	45	5.1602	2.8027	48	2.3574	0.6925	6164188	6164207
0.5142	0.6995	1.758	84	24	54	30	4.5781	2.6035	42	1.9746	0.6672	6164207	6164224
0.5239	0.5827	1.56	99	15	57	42	3.9785	2.3477	45	1.6309	0.6651	6172054	6172072
0.5225	0.5714	1.3975	99	21	78	21	3.873	2.084	55	1.7891	0.6747	6172072	6172094
0.4797	0.4821	1.626	135	48	105	30	5.8828	2.0234	98	3.8594	0.6803	6172094	6172133
0.5322	0.6185	1.5011	132	45	90	42	5.3242	2.8223	50	2.502	0.6695	6172133	6172153
0.5239	0.6602	1.5285	108	9	63	45	4.9844	2.832	48	2.1523	0.6792	6172153	6172172
0.5322	0.6724	1.563	102	18	63	39	5.0312	2.6133	52	2.418	0.6463	6172172	6172193
0.5059	0.6003	1.6575	84	27	63	21	4.3359	2.6777	40	1.6582	0.6148	6172193	6172209
0.5269	0.5094	1.8952	93	45	60	33	4.2578	2.6719	50	1.5859	0.642	6186033	6186053
0.5425	0.5352	1.951	114	45	81	33	5.2734	2.2441	83	3.0293	0.6745	6186053	6186086
0.5151	0.5728	1.8627	120	51	81	39	5.5742	2.8613	60	2.7129	0.7016	6186086	6186110
0.519	0.6894	1.5011	102	27	63	39	4.7617	2.4062	50	2.3555	0.6609	6201164	6201184
0.5	0.6833	1.5976	90	27	63	27	4.6836	2.4707	48	2.2129	0.6756	6201184	6201203
0.4771	0.6307	1.6656	102	27	57	45	4.9062	2.3418	60	2.5645	0.6373	6201203	6201227
0.5029	0.5445	1.885	87	42	66	21	4.3164	2.2246	62	2.0918	0.6755	6215070	6215095
0.457	0.6036	1.952	93	60	54	39	4.6914	2.1699	65	2.5215	0.688	6215095	6215121
0.5054	0.525	1.7225	126	48	78	48	5.168	2.1445	80	3.0234	0.6702	6215121	6215153
0.4751	0.6258	1.4625	129	36	66	63	5.4727	2.6133	58	2.8594	0.7032	6215153	6215176
0.4668	0.7455	1.6951	105	21	66	39	5.1562	2.5996	48	2.5566	0.6595	6215176	6215195
0.5078	0.7406	1.2837	108	63	66	42	4.3594	2.4062	38	1.9531	0.6311	6215195	6215210
0.5103	0.5517	1.9175	93	24	63	30	4.5859	2.373	60	2.2129	0.6214	6223019	6223043
0.4824	0.6012	1.9185	99	54	60	39	5.2969	2.3398	68	2.957	0.6642	6223043	6223070
0.5059	0.7168	1.9866	87	54	60	27	5.2695	2.5566	50	2.7129	0.6701	6223070	6223090
0.4944	0.589	1.8921	111	33	72	39	6.1836	2.6641	70	3.5195	0.6665	6223090	6223118
0.491	0.7075	1.6575	99	27	63	36	5.0391	3.0566	35	1.9824	0.6285	6223118	6223132
0.5205	0.6327	1.823	111	15	57	54	6.0156	2.4727	70	3.543	0.6118	6223132	6223160
0.4861	0.6285	1.9835	99	39	69	30	5.2422	3.1309	45	2.1113	0.634	6223160	6223178
0.5127	0.2965	1.7601	210	60	114	96	6.1484	2.2129	152	3.9355	0.7131	6230045	6230106
0.4934	0.6586	1.496	171	69	108	63	6.0664	3.1523	47	2.9141	0.6858	6230106	6230125
0.5107	0.4894	1.4625	126	180	60	66	5.1328	2.9922	55	2.1406	0.6683	6230125	6230147
0.522	0.3346	1.561	174	3	120	54	4.7891	2.6211	92	2.168	0.6459	6230147	6230184
0.5024	0.5605	1.755	147	60	78	69	6.0195	2.5	80	3.5195	0.6918	6230184	6230216
0.4805	0.5512	1.5285	123	21	90	33	5.0078	2.5352	65	2.4727	0.6356	6237065	6237091
0.4924	0.6117	1.82	105	42	63	42	4.8906	2.4062	58	2.4844	0.6358	6237091	6237114
0.5161	0.3139	1.5275	189	30	102	87	5.9219	2.4082	125	3.5137	0.6908	6237114	6237164
0.5166	0.5408	1.6605	168	45	102	66	5.4062	3.0547	52	2.3516	0.7077	6237164	6237185
0.5254	0.5762	1.8525	120	45	75	45	5.1133	2.4844	62	2.6289	0.6672	6245060	6245085
0.4565	0.6258	1.5955	96	27	60	36	4.5586	2.6855	40	1.873	0.6474	6245085	6245101
0.5356	0.5439	1.7601	99	24	78	21	4.0078	2.0801	62	1.9277	0.6535	6245101	6245126
0.4556	0.6622	1.6981	84	57	54	30	4.1797	2.1465	55	2.0332	0.6026	6245126	6245148
0.4783	0.5618	1.6575	108	45	57	51	4.4883	1.9033	72	2.585	0.6864	6245148	6245177
0.4568	0.5607	1.823	102	63	57	45	4.5547	2.1465	65	2.4082	0.6481	6245177	6245203
0.5356	0.5977	2.0475	93	57	66	27	4.8906	2.4062	60	2.4844	0.5529	7011032	7011056
0.5117	0.5605	1.82	99	45	60	39	5.0859	2.6211	60	2.4648	0.5671	7011056	7011080
0.5537	0.635	1.8535	93	39	60	33	4.8125	2.6016	50	2.2109	0.5529	7011080	7011100
0.5186	0.5358	1.95	84	36	57	27	4.3945	2.6641	50	1.7305	0.5507	7011100	7011120
0.4785	0.5624	2.0191	81	48	63	18	4.2461	2.2793	58	1.9668	0.5354	7011120	7011143
0.54	0.5346	1.9866	78	63	60	18	3.8555	2.0312	60	1.8242	0.5723	7011143	7011167
0.564	0.5278	1.7885	90	63	69	21	4.1758	2.0801	68	2.0957	0.5665	7011167	7011194
0.5425	0.5582	1.8566	96	63	81	15	4.6875	2.3535	65	2.334	0.5671	7011194	7011220
0.54	0.3945	1.82	135	36	75	60	5.2969	2.7324	80	2.5645	0.6158	7018062	7018094
0.5474	0.5432	1.9195	141	39	93	48	6.0586	2.8594	70	3.1992	0.5771	7018094	7018122
0.5444	0.6016	1.625	102	24	60	42	5.0117	3.3184	35	1.6934	0.6069	7018122	7018136
0.5498	0.4711	1.7276	105	3	66	39	4.625	2.7305	55	1.8945	0.5517	7018136	7018158
0.5508	0.4863	1.9175	114	39	75	39	5.2422	2.543	72	2.6992	0.5893	7018158	7018187
0.5352	0.379	1.8535	105	48	75	30	4.6172	2.8867	55	1.7305	0.6178	7018187	7018209
0.5376	0.4445	1.6981	144	36	84	60	5.4883	2.2188	97	3.2695	0.6111	7040043	7040082
0.5254	0.416	1.563	156	42	105	51	5.207	2.9512	68	2.2559	0.6277	7040082	7040109
0.5635	0.5798	1.5976	141	15	87	54	5.5391	2.7363	62	2.8027	0.6077	7040109	7040134
0.5498	0.6136	1.885	117	33	66	51	6.5391	3.1211	62	3.418	0.5942	7040134	7040159
0.5391	0.6525	1.8525	96	24	45	51	5.7852	3.5957	38	2.1895	0.5723	7040159	7040174
0.5186	0.6272	1.95	81	9	51	30	5.0117	3.1211	38	1.8906	0.582	7040174	7040189
0.5308	0.5804	2.1816	90	27	60	30	5.2656	2.5996	60	2.666	0.571	7040189	7040213
0.5283	0.486	1.7662	108	36	87	21	4.8242	2.8594	55	1.9648	0.6173	7055037	7055059
0.5054	0.6526	1.9175	99	33	60	39	5.0195	2.5488	55	2.4707	0.5944	7055059	7055081
0.4788	0.6885	1.9195	78	42	45	33	4.6172	2.5352	45	2.082	0.5889	7055081	7055099
0.5171	0.5581	1.82	102	30	72	30	4.6484	2.2109	65	2.4375	0.6125	7055099	7055125
0.5322	0.4555	1.7875	177	42	75	102	6.9609	2.4043	118	4.5566	0.6227	7055125	7055172
0.5073	0.4303	1.5275	135	39	87	48	4.75	3.7051	27	1.0449	0.666	7055172	7055183
0.5732	0.3892	1.5773	156	129	87	69	5.0508	2.4082	92	2.6426	0.6714	7055183	7055220
0.4993	0.629	1.4655	132	33	81	51	5.1055	2.8965	45	2.209	0.6525	7055220	7055238
0.5347	0.5192	1.5925	123	15	60	63	5.0781	2.4922	67	2.5859	0.6361	7062058	7062085
0.5405	0.5991	1.8525	99	42	63	36	4.8164	2.7148	50	2.1016	0.5798	7062085	7062105
0.5117	0.6799	1.7875	90	33	51	39	5.207	2.6035	52	2.6035	0.6055	7062105	7062126
0.5405	0.6764	1.823	90	33	51	39	5.1641	2.666	50	2.498	0.608	7062126	7062146
0.5039	0.6731	1.823	72	30	48	24	4.3945	2.791	35	1.6035	0.608	7062146	7062160
0.5273	0.583	1.7946	90	24	60	30	4.3438	2.2129	60	2.1309	0.5792	7062160	7062184
0.5117	0.4116	1.8891	132	57	111	21	5.8789	2.2891	98	3.5898	0.6369	7062184	7062223
0.5537	0.686	1.8525	114	60	63	51	5.8906	3.0078	48	2.8828	0.606	7062223	7062242
0.5273	0.4793	1.495	147	45	93	54	5.0898	3.0586	52	2.0312	0.6284	7069145	7069166
0.5376	0.5561	1.8525	117	39	63	54	5.5664	2.8633	62	2.7031	0.5643	7076030	7076055
0.4963	0.5302	1.9835	102	30	72	30	4.8594	2.9922	48	1.8672	0.5966	7076055	7076074
0.4456	0.6339	1.885	102	30	54	48	5.3984	2.4121	62	2.9863	0.5903	7076074	7076099
0.5405	0.6772	1.6585	99	36	63	36	4.8125	2.4062	50	2.4062	0.6018	7076099	7076119
0.5527	0.6108	1.625	96	27	72	24	4.9414	2.6035	52	2.3379	0.5719	7076119	7076140
0.5522	0.2891	2.2466	177	51	147	30	6.5898	2.7324	137	3.8574	0.6154	7076140	7076195
0.543	0.6212	1.755	168	48	105	63	6.1172	3.6406	43	2.4766	0.636	7076195	7076212
0.5483	0.5685	1.4798	111	153	57	54	5.2305	3.3203	40	1.9102	0.6056	7076212	7076228
0.5142	0.6432	1.6585	150	33	87	63	5.7578	3.4102	40	2.3477	0.6185	7084051	7084067
0.4988	0.5252	1.4625	120	123	63	57	4.9531	2.9609	50	1.9922	0.6099	7084067	7084087
0.5269	0.2571	1.693	300	15	132	168	8.2734	2.4707	212	5.8027	0.644	7084087	7084172
0.5249	0.6424	1.6301	240	57	141	99	6.7148	4.3555	35	2.3594	0.6589	7084172	7084186
0.5122	0.5446	1.5112	147	201	78	69	5.3359	3.5254	42	1.8105	0.6078	7084186	7084203
0.5063	0.5828	1.3498	126	24	72	54	4.75	2.7324	48	2.0176	0.5865	7084203	7084222
0.4922	0.6672	1.9632	75	27	54	21	4.625	2.5352	48	2.0898	0.5638	7091047	7091066
0.5601	0.3857	2.1511	114	51	78	36	4.9102	2.2754	90	2.6348	0.5552	7091066	7091102
0.5273	0.6192	1.626	111	54	81	30	4.8125	2.75	47	2.0625	0.5681	7091102	7091121
0.5322	0.392	2.0485	123	39	72	51	5.1445	2.5391	87	2.6055	0.5677	7091121	7091156
0.5249	0.4582	1.886	132	63	81	51	5.3633	2.7363	75	2.627	0.6256	7091156	7091186
0.5264	0.35	1.7662	129	45	81	48	4.6992	2.8145	70	1.8848	0.6364	7091186	7091214
0.5059	0.6079	1.8627	114	39	66	48	5.1367	2.4727	58	2.6641	0.6554	7091214	7091237
0.5239	0.6149	1.625	84	42	57	27	4.1016	2.1543	50	1.9473	0.5857	7098027	7098047
0.5068	0.5086	1.56	108	39	81	27	4.6172	2.1484	72	2.4688	0.6145	7098047	7098076
0.5234	0.6463	1.8535	111	60	69	42	5.6992	2.3398	70	3.3594	0.6324	7098076	7098104
0.5684	0.5672	1.885	87	48	66	21	4.6094	2.9824	42	1.627	0.6022	7098104	7098121
0.498	0.499	1.885	96	33	72	24	5.1328	2.6211	65	2.5117	0.6064	7098121	7098147
0.5244	0.6414	1.8555	84	48	57	27	4.668	2.5566	45	2.1113	0.5712	7098147	7098165
0.52	0.6058	1.8525	84	36	51	33	4.75	2.4473	55	2.3027	0.5573	7098165	7098187
0.5	0.6052	1.9185	81	45	63	18	4.5508	2.4707	50	2.0801	0.5608	7098187	7098207
0.5493	0.2959	1.8251	246	48	129	117	7.25	2.7422	162	4.5078	0.6916	7106051	7106116
0.5205	0.4943	1.626	216	42	141	75	6.5234	3.9844	52	2.5391	0.6479	7106116	7106137
0.5063	0.4658	1.4138	162	153	87	75	5.2656	3.3965	48	1.8691	0.6504	7106137	7106156
0.5005	0.5837	1.5763	123	60	75	48	5.1055	2.666	52	2.4395	0.6133	7106156	7106177
0.5273	0.5113	1.56	114	18	54	60	4.5586	2.5566	58	2.002	0.6168	7106177	7106200
0.5425	0.5085	1.5681	114	30	78	36	4.4414	2.4043	62	2.0371	0.627	7106200	7106225
0.5308	0.5035	1.885	114	54	69	45	5.2695	2.7324	65	2.5371	0.594	7128126	7128152
0.5439	0.5364	1.9185	108	45	54	54	5.2812	2.7949	62	2.4863	0.5774	7128152	7128177
0.5278	0.5026	1.886	111	39	69	42	5.2969	2.8711	62	2.4258	0.6322	7128177	7128202
0.5273	0.5331	1.7885	93	33	51	42	4.5586	2.7988	42	1.7598	0.6141	7128202	7128219
0.5249	0.3905	1.6006	147	3	72	75	4.957	2.7949	70	2.1621	0.6455	7135052	7135080
0.5269	0.512	1.56	144	12	96	48	4.9922	2.6035	60	2.3887	0.634	7135080	7135104
0.5146	0.572	1.7255	111	27	84	27	4.5547	2.6289	55	1.9258	0.6485	7135104	7135126
0.4648	0.5726	1.5925	117	30	90	27	4.7617	2.3438	68	2.418	0.6533	7135126	7135153
0.5454	0.651	1.8525	90	54	54	36	4.293	2.2129	52	2.0801	0.6201	7135153	7135174
0.5645	0.6047	1.5935	84	36	66	18	4.1836	2.3418	48	1.8418	0.6082	7135174	7135193
0.5469	0.5996	1.9845	84	51	69	15	5.0234	2.3633	65	2.6602	0.6049	7135193	7135219
0.5059	0.5762	1.7875	84	42	60	24	4.1133	2.1543	55	1.959	0.6644	7142033	7142055
0.5034	0.7064	1.5935	81	45	63	18	4.2617	2.0801	50	2.1816	0.6485	7142055	7142075
0.5215	0.59	1.7225	87	45	60	27	4.3789	2.1445	60	2.2344	0.6444	7142075	7142099
0.4878	0.4713	1.6575	138	51	108	30	5.5977	2.2832	98	3.3145	0.6759	7142099	7142138
0.5	0.6727	1.821	114	66	69	45	5.332	2.7305	52	2.6016	0.6529	7142138	7142159
0.5103	0.7601	1.6575	96	24	51	45	5.5	2.666	48	2.834	0.6576	7142159	7142178
0.5112	0.5901	1.7225	102	21	63	39	5.1133	2.8066	55	2.3066	0.6457	7142178	7142200
0.5137	0.4114	1.6575	120	27	84	36	4.6836	2.6133	67	2.0703	0.6571	7142200	7142227
0.4924	0.3746	2.0485	111	33	81	30	4.3555	2.6719	70	1.6836	0.6732	7149029	7149057
0.4995	0.4056	1.886	129	60	93	36	4.5547	2.1445	88	2.4102	0.6927	7149057	7149092
0.5234	0.7035	1.628	93	69	57	36	4.2305	2.2754	48	1.9551	0.6663	7149092	7149111
0.5244	0.6273	1.626	102	36	63	39	4.9688	2.2129	68	2.7559	0.6834	7149111	7149138
0.5444	0.7201	1.756	87	48	54	33	4.8711	2.6074	45	2.2637	0.6468	7149138	7149156
0.5479	0.5456	1.82	93	30	63	30	5.0508	2.6523	58	2.3984	0.6884	7149156	7149179
0.5	0.6621	1.8525	84	39	54	30	4.957	2.7676	45	2.1895	0.6563	7149179	7149197
0.5264	0.5508	1.951	99	33	63	36	4.832	2.4785	65	2.3535	0.6612	7149197	7149223
0.5527	0.5259	1.7276	105	21	57	48	5.1211	2.7949	58	2.3262	0.6512	7164031	7164054
0.562	0.5232	1.9246	84	36	54	30	4.4492	2.832	42	1.6172	0.6024	7164054	7164071
0.5303	0.5063	1.887	84	33	57	27	4.2969	2.5	55	1.7969	0.5972	7164071	7164093
0.5576	0.4911	2.0841	111	60	72	39	5.3633	2.2793	88	3.084	0.6057	7164093	7164128
0.5181	0.5083	1.9825	108	66	78	30	5.5312	2.9902	57	2.541	0.5593	7164128	7164151
0.543	0.4515	2.0191	117	36	57	60	5.75	2.8672	70	2.8828	0.5888	7164151	7164179
0.5303	0.5427	1.95	117	33	72	45	5.6719	3.123	55	2.5488	0.6122	7164179	7164201
0.5342	0.4746	1.7255	102	18	60	42	4.625	3.0078	45	1.6172	0.6328	7164201	7164219
0.5439	0.391	1.7926	135	57	87	48	5.4258	2.5352	88	2.8906	0.6521	7171034	7171069
0.562	0.541	1.8921	93	63	60	33	4.6406	2.9512	42	1.6895	0.6695	7171069	7171086
0.4822	0.3177	1.7276	174	18	141	33	5.9336	2.6074	117	3.3262	0.663	7171086	7171133
0.5356	0.5562	1.8596	102	36	54	48	5.3516	2.8789	58	2.4727	0.6266	7171156	7171179
0.5479	0.4607	1.885	108	33	69	39	4.8867	2.8672	60	2.0195	0.636	7171179	7171203
0.4927	0.5333	1.82	120	33	78	42	5.2773	2.6777	68	2.5996	0.6201	7171203	7171230
0.5469	0.6806	1.5285	90	12	60	30	4.168	2.3438	45	1.8242	0.6732	7178050	7178068
0.5298	0.6059	1.6656	105	30	60	45	4.8008	2.2793	68	2.5215	0.6955	7178068	7178095
0.5229	0.4935	1.758	111	51	69	42	5.1328	2.543	68	2.5898	0.68	7178095	7178122
0.5112	0.3227	2.0191	186	54	105	81	6.9258	2.6855	132	4.2402	0.6743	7178122	7178175
0.5127	0.6151	1.6301	168	45	102	66	5.8828	3.5391	45	2.3438	0.6483	7178175	7178193
0.4844	0.6321	1.6088	102	153	60	42	4.707	3.0156	35	1.6914	0.644	7178193	7178207
0.5571	0.6557	1.7255	90	15	54	36	4.5508	2.2793	52	2.2715	0.6307	7178207	7178228
0.5	0.7174	1.823	78	27	48	30	4.9414	3.0566	35	1.8848	0.6123	7186037	7186051
0.5581	0.5522	1.9825	90	21	78	12	4.7109	2.4707	58	2.2402	0.6541	7186051	7186074
0.5303	0.5279	1.8627	99	39	66	33	4.7812	2.6289	57	2.1523	0.6577	7186074	7186097
0.4927	0.5677	2.015	78	48	51	27	4.2305	2.5352	48	1.6953	0.6126	7186097	7186116
0.5112	0.3942	1.952	132	45	111	21	4.8359	2.084	100	2.752	0.6596	7186116	7186156
0.5117	0.6694	1.7926	108	81	72	36	5.2188	2.4727	58	2.7461	0.6394	7186156	7186179
0.4885	0.3981	1.8271	126	39	81	45	5.25	2.6719	80	2.5781	0.6548	7186179	7186211
0.4907	0.4693	1.691	159	33	132	27	5.5117	2.5645	80	2.9473	0.6366	7186211	7186243
0.5347	0.5953	1.5305	195	72	135	60	5.2383	3.1953	42	2.043	0.7198	7193074	7193091
0.4785	0.5561	1.5112	111	210	72	39	4.5156	2.8027	45	1.7129	0.698	7193091	7193109
0.52	0.5987	1.756	93	27	60	33	4.1406	2.1602	55	1.9805	0.6879	7193109	7193131
0.5059	0.4534	1.7621	108	45	72	36	4.2578	2.1543	72	2.1035	0.658	7193131	7193160
0.5449	0.4995	1.8555	114	66	75	39	4.9297	2.1543	77	2.7754	0.6719	7193160	7193191
0.4937	0.6412	1.693	84	60	51	33	4.4922	2.6855	42	1.8066	0.6602	7193191	7193208
0.4829	0.6515	1.821	87	33	54	33	4.6094	2.2188	57	2.3906	0.6399	7193208	7193231
0.5215	0.1905	1.7946	321	33	201	120	7.6094	2.1465	250	5.4629	0.7348	7200034	7200134
0.5405	0.6173	1.5275	306	39	213	93	6.3789	3.9648	37	2.4141	0.7536	7200134	7200149
0.5244	0.5332	1.3173	156	237	102	54	5.2188	3.4473	40	1.7715	0.7194	7200149	7200165
0.5103	0.3376	1.5976	198	24	150	48	5.7656	2.1797	132	3.5859	0.7252	7208043	7208096
0.5244	0.6249	1.431	177	42	117	60	5.4766	2.9434	50	2.5332	0.731	7208096	7208116
0.5005	0.6263	1.4716	117	0	57	60	5.3398	2.8711	48	2.4688	0.7136	7208116	7208135
0.5298	0.6624	1.5011	96	9	60	36	4.582	2.6719	40	1.9102	0.6731	7208135	7208151
0.4966	0.5195	1.887	99	30	81	18	4.7773	2.4277	68	2.3496	0.6751	7208151	7208178
0.5073	0.4922	1.952	135	54	69	66	5.8047	2.373	90	3.4316	0.6558	7208178	7208214
0.5264	0.2799	1.3975	267	3	81	186	7.4141	2.75	165	4.6641	0.7221	7215070	7215136
0.5381	0.3054	1.4625	300	15	144	156	7.0391	3.9023	98	3.1367	0.7157	7215136	7215175
0.5483	0.5696	1.495	207	159	132	75	6.0625	3.791	42	2.2715	0.6897	7215175	7215192
0.501	0.6675	1.756	108	15	72	36	5.0781	3.0156	45	2.0625	0.5932	7222044	7222062
0.519	0.555	1.7875	96	18	51	45	4.6484	2.543	50	2.1055	0.6396	7222062	7222082
0.5107	0.5961	1.7875	99	36	57	42	5.0938	2.4121	62	2.6816	0.6838	7222082	7222107
0.5015	0.5312	1.7885	114	42	69	45	5.3711	2.6016	68	2.7695	0.7136	7222107	7222134
0.5068	0.5821	1.6575	99	33	54	45	4.3672	2.6934	42	1.6738	0.6603	7222134	7222151
0.5083	0.5276	1.5935	96	18	72	24	3.8359	2.2129	53	1.623	0.6841	7222151	7222172
0.5254	0.5554	1.563	93	45	60	33	3.8555	1.9502	62	1.9053	0.6528	7222172	7222197
0.4839	0.6282	1.691	99	57	66	33	4.4531	2.0234	67	2.4297	0.6558	7222197	7222224
0.5664	0.5058	1.9175	111	48	84	27	4.9688	2.2891	80	2.6797	0.5886	7237041	7237073
0.5366	0.471	1.8525	111	69	63	48	5.5156	2.8145	70	2.7012	0.6549	7237073	7237101
0.5249	0.6138	1.9195	96	42	51	45	5.1992	2.9609	45	2.2383	0.6333	7237101	7237119
0.5591	0.602	1.886	81	24	57	24	4.4336	2.7305	42	1.7031	0.5868	7237119	7237136
0.5166	0.5335	1.9845	108	36	78	30	5.6602	2.4785	78	3.1816	0.6176	7237136	7237167
0.5103	0.6016	1.7306	99	48	66	33	4.6484	2.3633	60	2.2852	0.6095	7244046	7244070
0.5049	0.4512	1.9246	147	48	75	72	5.7969	2.373	102	3.4238	0.6601	7244070	7244111
0.5044	0.408	1.5326	198	42	129	69	6.8281	2.9258	97	3.9023	0.6777	7244111	7244150
0.5308	0.7469	1.5763	156	9	90	66	6.2578	3.4453	40	2.8125	0.6585	7244150	7244166
0.5122	0.5251	1.4148	129	99	57	72	5.4922	3.3203	52	2.1719	0.6469	7244166	7244187
0.4993	0.6389	1.7276	156	42	117	39	5.1055	2.6035	52	2.502	0.682	7252057	7252078
0.4841	0.5113	1.563	105	15	69	36	4.1641	2.5488	48	1.6152	0.6815	7252078	7252097
0.4902	0.5507	1.56	117	21	81	36	4.1289	2.0156	68	2.1133	0.6842	7252097	7252124
0.5298	0.6563	1.496	120	51	72	48	5.3438	2.0234	75	3.3203	0.6599	7252124	7252154
0.5347	0.4978	1.7601	120	54	66	54	5.5352	2.832	70	2.7031	0.6488	7252154	7252182
0.5317	0.5416	1.7225	120	30	81	39	5.1406	2.9609	55	2.1797	0.6424	7252182	7252204
0.4692	0.6001	1.7255	99	21	63	36	4.4531	2.7324	45	1.7207	0.6199	7252204	7252222
0.5156	0.5947	1.756	87	42	51	36	4.293	2.4121	48	1.8809	0.5918	8004035	8004054
0.4919	0.6055	1.561	81	27	63	18	3.7207	2.2129	42	1.5078	0.6172	8004054	8004071
0.4651	0.3158	1.7885	216	45	96	120	5.7305	1.8301	175	3.9004	0.6558	8004071	8004141
0.5317	0.4635	1.7977	195	96	135	60	5.1367	2.666	68	2.4707	0.6307	8004141	8004168
0.5146	0.6023	1.433	117	15	78	39	4.4258	2.7305	42	1.6953	0.6316	8004168	8004185
0.5249	0.4674	1.823	123	162	96	27	4.3984	2.9258	42	1.4727	0.6343	8018088	8018105
0.5151	0.3584	1.8251	138	27	72	66	4.6289	2.3086	95	2.3203	0.6517	8018105	8018143
0.5186	0.5496	1.2553	159	15	129	30	4.0273	2.3848	50	1.6426	0.6864	8018143	8018163
0.4946	0.6215	1.755	87	39	54	33	4.5156	2.8027	40	1.7129	0.5793	8026032	8026048
0.5063	0.5543	1.756	105	24	60	45	4.75	2.2344	68	2.5156	0.6001	8026048	8026075
0.5015	0.7083	1.693	87	45	60	27	4.3086	2.4062	42	1.9023	0.5666	8026075	8026092
0.4915	0.5833	1.6585	102	30	84	18	4.6289	2.1602	68	2.4688	0.5603	8026092	8026119
0.542	0.5937	1.9866	81	66	51	30	4.4375	2.2754	55	2.1621	0.5424	8026119	8026141
0.5078	0.543	1.887	84	48	69	15	4.3555	2.4043	55	1.9512	0.5432	8026141	8026163
0.4832	0.5147	2.145	81	63	57	24	4.3047	2.2109	65	2.0938	0.5563	8026163	8026189
0.4724	0.524	1.9632	102	69	72	30	4.8203	2.0801	78	2.7402	0.5556	8026189	8026220
0.5112	0.4858	1.7255	102	15	78	24	4.6875	2.4844	65	2.2031	0.6143	8033017	8033043
0.5068	0.5324	1.821	105	54	72	33	4.7461	2.3965	68	2.3496	0.6156	8033043	8033070
0.5127	0.6045	1.8271	90	54	60	30	4.4531	2.4043	52	2.0488	0.6143	8033070	8033091
0.5156	0.4494	1.7306	123	39	81	42	4.8477	2.2832	82	2.5645	0.6092	8033091	8033124
0.5215	0.2511	1.8566	222	57	117	105	5.4961	2.5	150	2.9961	0.6306	8033124	8033184
0.521	0.3108	1.691	219	54	135	84	5.9883	2.0234	152	3.9648	0.6444	8040038	8040099
0.5122	0.4719	1.4625	183	66	114	69	5.1992	3.1211	55	2.0781	0.6148	8040099	8040121
0.5249	0.5942	1.6575	123	9	81	42	5.207	2.6641	55	2.543	0.6224	8040121	8040143
0.5205	0.5673	1.691	93	27	57	36	4.5039	2.7324	45	1.7715	0.6028	8040143	8040161
0.541	0.5127	1.823	105	30	72	33	4.6836	2.3438	68	2.3398	0.6214	8040161	8040188
0.4995	0.5624	1.9195	96	54	63	33	4.6914	2.5352	58	2.1562	0.6246	8040188	8040211
0.5356	0.65	1.7225	93	39	45	48	4.625	2.3438	52	2.2812	0.5741	8040211	8040232
0.5356	0.5641	2.275	84	39	57	27	5.3398	2.9902	52	2.3496	0.5437	8048097	8048118
0.5156	0.6477	2.08	87	39	57	30	5.5586	2.8613	52	2.6973	0.535	8048118	8048139
0.5488	0.5898	2.1145	90	39	57	33	5.332	2.8672	55	2.4648	0.5639	8048139	8048161
0.5151	0.6236	1.9175	102	30	75	27	5.8047	2.9277	55	2.877	0.5873	8048161	8048183
0.5767	0.5927	1.9835	93	33	54	39	5.4102	2.9902	50	2.4199	0.5934	8048183	8048203
0.5151	0.4169	1.69	147	18	111	36	5.5195	2.1465	102	3.373	0.5836	8055039	8055080
0.5376	0.1675	1.887	438	72	210	228	8.8672	2.8438	322	6.0234	0.6407	8055080	8055209
0.5366	0.5039	1.5681	396	42	270	126	7.3008	4.7656	42	2.5352	0.627	8055209	8055226
0.5381	0.6503	1.7063	159	321	96	63	6.0664	3.9199	35	2.1465	0.6249	8055226	8055240
0.5483	0.6086	1.82	90	45	54	36	4.75	2.3848	52	2.3652	0.5982	8070033	8070054
0.5654	0.6083	1.7255	84	36	60	24	4.4883	2.6035	47	1.8848	0.5802	8070054	8070073
0.54	0.5019	1.7276	105	33	75	30	5.0938	2.5391	68	2.5547	0.5635	8070073	8070100
0.5361	0.2163	2.0485	270	54	144	126	7.293	2.75	202	4.543	0.6585	8070100	8070181
0.522	0.6033	1.69	234	51	147	87	5.9883	3.9082	35	2.0801	0.6466	8070181	8070195
0.5337	0.6037	1.3	144	186	102	42	4.9258	3.127	38	1.7988	0.5912	8070195	8070210
0.5342	0.5229	1.9277	111	21	87	24	5.75	2.5488	72	3.2012	0.6062	8077030	8077059
0.5498	0.4925	1.625	120	21	96	24	4.6172	3.0723	45	1.5449	0.6109	8077059	8077077
0.5024	0.5463	1.885	108	27	66	42	5.3828	2.5391	68	2.8438	0.6031	8077077	8077104
0.5093	0.628	1.8891	90	42	66	24	4.5977	2.7031	42	1.8945	0.5963	8077104	8077121
0.5352	0.5748	1.8525	90	33	57	33	4.9141	2.3418	60	2.5723	0.6175	8077121	8077145
0.5586	0.4941	1.887	96	48	66	30	4.8945	2.6289	60	2.2656	0.5971	8077145	8077169
0.5474	0.5978	1.8271	87	42	60	27	4.75	2.7324	47	2.0176	0.5925	8077169	8077188
0.5176	0.519	1.9185	111	33	78	33	5.5625	2.6016	73	2.9609	0.6044	8077188	8077217
0.5264	0.6255	1.82	99	48	54	45	5.3594	2.8789	50	2.4805	0.609	8077217	8077237
0.5454	0.6515	1.9845	117	27	84	33	5.7227	2.9902	50	2.7324	0.6172	8084032	8084052
0.5132	0.6366	1.6575	99	9	54	45	5.082	3.1211	40	1.9609	0.6049	8084052	8084068
0.5078	0.4992	1.7905	126	12	69	57	5.6016	2.6074	75	2.9941	0.6131	8084068	8084098
0.54	0.6989	1.628	105	30	69	36	4.6953	2.8438	37	1.8516	0.6277	8084098	8084113
0.5425	0.7163	1.5935	84	12	57	27	4.5547	2.5352	42	2.0195	0.5983	8084113	8084130
0.5366	0.536	1.7875	93	30	57	36	4.6289	2.4707	60	2.1582	0.5711	8084130	8084154
0.5557	0.5516	1.9825	90	54	66	24	4.8281	2.4844	60	2.3438	0.5633	8084154	8084178
0.5518	0.437	1.9825	99	54	66	33	4.9844	2.6855	68	2.2988	0.5747	8084178	8084205
0.5293	0.5311	1.7875	111	36	69	42	5.0391	2.75	55	2.2891	0.6236	8084205	8084227
0.52	0.4271	1.8891	114	48	78	36	5.0273	2.75	68	2.2773	0.6143	8091041	8091068
0.52	0.2073	1.821	264	42	198	66	6.4023	2.6133	187	3.7891	0.6789	8091068	8091143
0.5	0.5431	1.498	231	51	150	81	5.7266	3.3301	48	2.3965	0.6724	8091143	8091162
0.5303	0.5686	1.365	144	207	78	66	5.582	2.8633	58	2.7188	0.6598	8091162	8091185
0.5405	0.5998	1.5305	126	6	63	63	5.582	2.9609	52	2.6211	0.653	8091185	8091206
0.5015	0.5193	1.4798	117	0	60	57	4.6953	3.0156	45	1.6797	0.666	8091206	8091224
0.5728	0.5647	1.2025	105	66	75	30	4.4258	2.6523	45	1.7734	0.6099	8099057	8099075
0.502	0.5827	1.823	87	30	66	21	4.7266	2.5352	52	2.1914	0.5783	8099075	8099096
0.5347	0.6158	2.082	81	51	57	24	4.8906	2.373	57	2.5176	0.566	8099096	8099119
0.5342	0.5178	2.145	87	57	60	27	5.1172	2.6133	62	2.5039	0.5735	8099119	8099144
0.5229	0.5042	2.0191	99	51	66	33	5.3438	2.7324	62	2.6113	0.575	8099144	8099169
0.5181	0.4905	1.69	120	36	72	48	5.0781	2.2109	80	2.8672	0.6528	8106029	8106061
0.5088	0.7441	1.4635	84	48	57	27	4.1211	2.6289	30	1.4922	0.6221	8106061	8106073
0.4958	0.7182	1.5976	99	18	57	42	5.4141	2.0957	68	3.3184	0.5929	8106073	8106100
0.4546	0.7682	1.6605	93	42	60	33	5.293	2.6855	45	2.6074	0.591	8106100	8106118
0.5137	0.5487	1.6605	114	21	66	48	5.0781	2.4043	67	2.6738	0.6561	8106118	8106145
0.522	0.4226	1.7306	135	36	108	27	4.8555	2.6074	75	2.248	0.6224	8106145	8106175
0.5205	0.6488	1.561	111	33	78	33	4.6289	2.5352	45	2.0938	0.6619	8106175	8106193
0.501	0.6567	1.563	96	18	57	39	4.5586	2.4082	50	2.1504	0.5962	8106193	8106213
0.4648	0.6366	1.5275	93	27	72	21	4.25	2.2832	50	1.9668	0.5899	8106213	8106233
0.543	0.489	1.7905	147	39	78	69	5.7305	3.3164	52	2.4141	0.6423	8113087	8113108
0.5078	0.6932	1.7276	102	6	66	36	5.1484	3.1113	38	2.0371	0.6416	8113108	8113123
0.4663	0.6853	1.6301	87	9	54	33	4.6328	2.6133	42	2.0195	0.6343	8113123	8113140
0.4998	0.4181	1.6605	132	24	90	42	4.5547	2.1602	87	2.3945	0.6265	8113140	8113175
0.5488	0.6417	1.237	153	15	117	36	4.4062	2.2754	52	2.1309	0.6041	8113175	8113196
0.5225	0.6078	1.5011	87	33	51	36	4.3594	2.4199	48	1.9395	0.5677	8113196	8113215
0.5171	0.4185	2.0475	129	48	90	39	5.1562	2.4707	87	2.6855	0.6012	8121046	8121081
0.5278	0.1912	2.015	393	69	126	267	9.3672	2.666	297	6.7012	0.6725	8121081	8121200
0.5078	0.4714	1.6656	375	48	153	222	8.3359	4.9453	55	3.3906	0.6562	8121200	8121222
0.5454	0.6777	1.4138	273	198	144	129	7.293	4.2305	40	3.0625	0.6295	8121222	8121238
0.5156	0.5437	1.563	225	42	132	93	5.8086	3.3809	50	2.4277	0.7037	8128097	8128117
0.5049	0.6197	1.3508	147	177	78	69	5.4102	2.9961	47	2.4141	0.6659	8128117	8128136
0.52	0.6372	1.365	117	51	60	57	4.625	2.7324	42	1.8926	0.6425	8128136	8128153
0.5317	0.5753	1.4005	120	6	60	60	5.2031	2.4043	62	2.7988	0.6403	8128153	8128178
0.5371	0.4467	1.628	162	30	96	66	6.9023	2.7676	98	4.1348	0.67	8128178	8128217
0.521	0.7047	1.7225	132	30	72	60	6.2656	3.7051	37	2.5605	0.6534	8128217	8128232
0.5166	0.5226	1.625	105	9	60	45	4.7383	2.6855	48	2.0527	0.6408	8143035	8143054
0.5063	0.4177	1.823	135	27	102	33	4.75	2.4473	87	2.3027	0.6652	8143054	8143089
0.502	0.2559	1.6301	246	51	135	111	6.0078	2.4062	160	3.6016	0.6819	8143089	8143153
0.5098	0.4852	1.4655	210	51	138	72	5.1992	3.0156	58	2.1836	0.6828	8143153	8143176
0.5151	0.3034	1.4788	231	189	102	129	5.9336	2.6523	132	3.2812	0.6811	8143176	8143229
0.5161	0.5319	1.6575	96	9	63	33	4.4531	2.8633	40	1.5898	0.6591	8150045	8150061
0.5112	0.5515	1.8891	93	27	72	21	4.7188	2.2988	60	2.4199	0.6731	8150061	8150085
0.5522	0.592	1.8891	105	48	72	33	5.2109	2.4121	68	2.7988	0.6768	8150085	8150112
0.5166	0.6251	1.6687	105	39	63	42	5.6641	2.8789	52	2.7852	0.6641	8150112	8150133
0.541	0.6486	2.0191	93	30	57	36	5.4102	2.9258	50	2.4844	0.6293	8150133	8150153
0.4998	0.5503	2.0475	84	33	60	24	5.2031	2.9258	48	2.2773	0.5926	8150153	8150172
0.5264	0.5619	2.0485	96	39	60	36	5.3594	2.6016	65	2.7578	0.6336	8150172	8150198
0.5117	0.4871	1.951	129	42	81	48	5.4648	2.8223	78	2.6426	0.614	8150198	8150229
0.5571	0.5522	1.8555	84	48	60	24	4.3203	2.4062	55	1.9141	0.6236	8157027	8157049
0.5298	0.5	2.0211	105	57	69	36	5.2969	2.4062	80	2.8906	0.6527	8157049	8157081
0.4929	0.5533	2.0536	102	63	72	30	5.332	2.8066	58	2.5254	0.5915	8157081	8157104
0.5264	0.5749	1.82	93	30	57	36	4.8203	2.9062	42	1.9141	0.65	8157216	8157233
0.5337	0.4773	2.1491	114	57	75	39	5.4805	2.7988	72	2.6816	0.6562	8164037	8164066
0.5127	0.2998	2.082	213	48	117	96	6.9727	2.9258	145	4.0469	0.6762	8164066	8164124
0.5444	0.2747	1.8525	237	39	114	123	5.7344	3.5762	85	2.1582	0.6955	8164124	8164158
0.5078	0.6626	1.692	117	105	84	33	5.0195	3.0566	37	1.9629	0.6332	8172093	8172108
0.4927	0.5728	1.755	93	15	63	30	4.4883	2.5488	52	1.9395	0.6179	8172108	8172129
0.499	0.6071	1.82	96	39	57	39	4.6875	2.2109	60	2.4766	0.6424	8172129	8172153
0.5171	0.5799	1.7225	108	42	66	42	5.0273	2.3398	65	2.6875	0.6414	8172153	8172179
0.5312	0.5246	1.7875	87	48	72	15	4.1602	2.6016	48	1.5586	0.5907	8172179	8172198
0.4744	0.4157	2.145	117	54	72	45	5.0781	2.2109	95	2.8672	0.625	8172198	8172236
0.5122	0.5137	1.7875	105	39	63	42	4.5977	3.0566	40	1.541	0.6777	8179057	8179073
0.4934	0.462	1.69	129	12	84	45	4.75	2.3535	78	2.3965	0.6638	8179073	8179104
0.5063	0.5874	1.6981	108	60	54	54	5.1406	2.3438	62	2.7969	0.6656	8179104	8179129
0.5273	0.6439	1.628	102	30	63	39	4.707	2.6035	48	2.1035	0.6673	8179129	8179148
0.5405	0.5801	1.8555	99	33	66	33	5	2.4844	62	2.5156	0.6227	8179148	8179173
0.5117	0.5447	1.756	99	45	54	45	4.9922	2.7031	57	2.2891	0.6331	8179173	8179196
0.5498	0.4905	1.951	120	39	66	54	5.0859	2.5566	75	2.5293	0.61	8179196	8179226
0.5215	0.5409	1.7225	198	66	114	84	6.1367	3.5117	52	2.625	0.6608	8186093	8186114
0.5322	0.5069	1.5112	144	192	75	69	5.8789	3.2012	60	2.6777	0.6653	8186114	8186138
0.5405	0.6358	1.7601	108	12	66	42	5.2617	3.1309	40	2.1309	0.7011	8186138	8186154
0.4917	0.6313	1.563	99	3	57	42	4.918	2.8438	45	2.0742	0.673	8186154	8186172
0.5596	0.4946	1.6951	105	21	69	36	4.4258	2.4199	60	2.0059	0.6503	8186172	8186196
0.5137	0.4637	1.756	111	48	81	30	5.0781	2.4785	72	2.5996	0.6481	8186196	8186225
0.5015	0.5213	1.951	102	51	69	33	5.3203	2.7305	62	2.5898	0.649	8194039	8194064
0.5371	0.5401	1.9185	105	45	66	39	5.2148	2.668	62	2.5469	0.6593	8194064	8194089
0.5249	0.5912	1.885	102	42	69	33	5.3984	2.8027	58	2.5957	0.672	8194089	8194112
0.5112	0.5767	1.9216	99	36	57	42	5.3633	2.832	55	2.5312	0.6515	8194112	8194134
0.5254	0.5812	1.8952	96	30	75	21	5.0703	2.7422	50	2.3281	0.6541	8194134	8194154
0.5117	0.3364	1.9896	180	33	138	42	6.9844	2.666	127	4.3184	0.6585	8194154	8194205
0.5347	0.3759	1.691	210	30	114	96	6.5664	3.5762	72	2.9902	0.6538	8194205	8194234
0.5166	0.391	1.5976	216	21	135	81	5.7852	3.1855	70	2.5996	0.7211	8201087	8201115
0.5376	0.559	1.4655	165	144	102	63	5.6836	2.9902	60	2.6934	0.6908	8201115	8201139
0.5112	0.3605	1.561	180	3	102	78	6.3867	3.0566	92	3.3301	0.7112	8201139	8201176
0.5317	0.6126	1.8251	150	21	84	66	5.8711	3.2656	50	2.6055	0.7091	8201176	8201196
0.5068	0.5834	1.56	111	-3	51	60	4.875	3.1191	40	1.7559	0.6712	8201196	8201212
0.5859	0.6082	1.82	87	36	66	21	4.3789	2.3535	52	2.0254	0.6507	8208032	8208053
0.5146	0.5541	1.9866	75	54	57	18	4.5625	2.5645	55	1.998	0.6078	8208053	8208075
0.5137	0.589	2.0485	84	54	63	21	4.8125	2.3477	60	2.4648	0.5818	8208075	8208099
0.522	0.6411	1.951	78	54	54	24	4.4844	2.4727	50	2.0117	0.6497	8208099	8208119
0.5249	0.5595	1.82	102	39	69	33	5.2031	2.3398	68	2.8633	0.5736	8208119	8208146
0.5474	0.6357	1.885	96	51	57	39	5.4609	2.7305	55	2.7305	0.5802	8208146	8208168
0.4995	0.5904	2.0485	93	39	72	21	5.6211	2.9902	55	2.6309	0.5683	8208168	8208190
0.5171	0.544	2.015	105	30	81	24	5.293	2.8066	58	2.4863	0.6034	8208190	8208213
0.5308	0.5241	1.625	105	15	78	27	4.1641	2.7363	42	1.4277	0.6385	8208213	8208230
0.5117	0.6039	1.5722	108	39	81	27	4.6172	2.0898	70	2.5273	0.6652	8223031	8223059
0.4929	0.5769	1.5275	105	45	78	27	4.3594	2.3633	55	1.9961	0.6084	8223059	8223081
0.5054	0.6498	1.69	93	42	63	30	4.5156	2.1484	58	2.3672	0.634	8223081	8223104
0.5122	0.5766	1.6605	105	48	81	24	4.9492	2.2832	70	2.666	0.6098	8223104	8223132
0.4802	0.497	1.9195	105	57	75	30	5.0156	2.5352	65	2.4805	0.6104	8223132	8223158
0.5288	0.5861	2.08	96	54	63	33	5.0156	2.4082	60	2.6074	0.6258	8223158	8223182
0.5396	0.6359	1.8251	78	48	54	24	4.5938	2.6523	45	1.9414	0.634	8223182	8223200
0.5	0.4738	1.7905	132	24	81	51	5.2578	2.3477	82	2.9102	0.6837	8230043	8230076
0.4817	0.5038	1.7225	132	51	60	72	5.4062	2.6289	70	2.7773	0.7089	8230076	8230104
0.5181	0.6533	1.5305	123	21	69	54	5.3047	2.6035	50	2.7012	0.6608	8230104	8230124
0.5059	0.6371	1.5925	93	12	60	33	4.3711	2.75	38	1.6211	0.6587	8230124	8230139
0.5718	0.5286	1.7621	102	24	72	30	4.5273	2.2109	68	2.3164	0.6316	8230139	8230166
0.5376	0.4832	1.952	111	57	72	39	5.207	2.5879	72	2.6191	0.631	8230166	8230195
0.564	0.579	1.755	102	12	57	45	5.2188	2.9277	50	2.291	0.6004	8245038	8245058
0.5132	0.5054	2.1856	96	36	63	33	5.5742	2.9434	60	2.6309	0.6054	8245058	8245082
0.5054	0.6202	1.95	84	36	51	33	4.7578	2.8613	40	1.8965	0.5979	8245082	8245098
0.5381	0.5326	1.8251	105	24	66	39	4.8359	2.4043	67	2.4316	0.6349	8245098	8245125
0.5264	0.5807	2.015	93	60	57	36	4.9414	2.2754	67	2.666	0.5736	9010051	9010078
0.5581	0.428	1.885	123	51	78	45	5.0078	2.6016	78	2.4062	0.5861	9010078	9010109
0.5498	0.4619	1.756	150	42	105	45	5.9297	2.7949	82	3.1348	0.5937	9010109	9010142
0.4988	0.5556	1.563	129	21	63	66	5.2148	3.2598	42	1.9551	0.5964	9010142	9010159
0.5342	0.5815	1.7905	99	9	63	36	4.625	2.6016	48	2.0234	0.5898	9010159	9010178
0.4924	0.5839	1.6981	90	24	66	24	4.2266	2.4707	48	1.7559	0.5983	9010178	9010197
0.5298	0.5393	1.8555	96	42	60	36	4.4336	2.0801	67	2.3535	0.5915	9010197	9010224
0.4924	0.5254	1.9541	96	42	75	21	4.7539	2.668	58	2.0859	0.598	9018031	9018054
0.5454	0.5627	1.56	99	27	63	36	4.2969	2.3418	47	1.9551	0.5976	9018054	9018073
0.5146	0.3994	1.7255	129	36	72	57	4.9531	2.3438	90	2.6094	0.6381	9018073	9018109
0.5176	0.5649	1.7885	126	60	72	54	5.5273	2.5488	65	2.9785	0.6363	9018109	9018135
0.5132	0.6001	1.625	105	27	57	48	4.9453	2.8594	45	2.0859	0.6297	9018135	9018153
0.4678	0.579	1.5935	114	9	60	54	5.0078	2.5391	58	2.4688	0.6575	9018153	9018176
0.4919	0.6243	1.5356	102	18	75	27	3.998	2.3438	42	1.6543	0.6355	9018176	9018193
0.5249	0.6186	1.6301	99	30	63	36	4.7461	1.9668	65	2.7793	0.6228	9018193	9018219
0.4915	0.5846	1.7337	90	18	54	36	4.6289	2.7363	42	1.8926	0.5582	9032024	9032041
0.5371	0.5765	1.885	84	30	48	36	4.3633	2.2754	52	2.0879	0.5771	9032041	9032062
0.4917	0.5853	1.69	90	42	69	21	4.3633	2.3438	58	2.0195	0.6068	9032062	9032085
0.521	0.5716	1.7235	87	42	57	30	3.9941	2.1465	50	1.8477	0.5838	9032085	9032105
0.5283	0.5945	1.8525	93	51	57	36	4.6875	2.0801	70	2.6074	0.5557	9032105	9032133
0.5425	0.5995	1.755	108	54	75	33	5.3984	2.4785	65	2.9199	0.5448	9032133	9032159
0.5308	0.4533	1.69	126	36	99	27	5.543	2.9277	70	2.6152	0.5767	9032159	9032187
0.5122	0.3859	2.5025	93	66	72	21	4.9492	2.9434	63	2.0059	0.5527	9032187	9032212
0.5967	0.4959	2.08	78	54	63	15	4.0312	2.5352	47	1.4961	0.5377	9032212	9032231
0.5444	0.5788	1.8555	123	18	63	60	5.8516	2.2754	80	3.5762	0.6391	9040031	9040063
0.4841	0.4853	1.628	105	36	69	36	4.5625	3.1875	37	1.375	0.5745	9040063	9040078
0.5288	0.3174	1.6331	201	3	99	102	5.8008	2.2109	132	3.5898	0.6548	9040078	9040131
0.4893	0.67	1.3041	177	27	114	63	5.2422	3.0664	38	2.1758	0.6269	9040131	9040146
0.5332	0.6323	1.3843	111	153	57	54	4.7539	2.5645	50	2.1895	0.6137	9040146	9040166
0.4929	0.6586	1.3975	108	12	75	33	4.6172	2.5352	50	2.082	0.6224	9040166	9040186
0.5049	0.4655	1.56	108	24	75	33	3.9922	2.2754	60	1.7168	0.6114	9040186	9040210
0.5142	0.6695	1.6575	84	27	66	18	4.3008	2.0156	52	2.2852	0.5871	9047018	9047039
0.5376	0.5451	2.0861	93	60	63	30	5.207	2.2109	75	2.9961	0.5893	9047039	9047069
0.5122	0.6935	1.755	90	54	66	24	5.0781	2.7988	45	2.2793	0.5632	9047069	9047087
0.5151	0.6423	1.9825	66	33	51	15	4.2891	2.6016	38	1.6875	0.5443	9047087	9047102
0.5088	0.5756	2.015	84	39	60	24	4.6406	2.2109	65	2.4297	0.5394	9047102	9047128
0.5063	0.446	2.1206	93	69	72	21	4.625	2.3633	70	2.2617	0.5782	9047128	9047156
0.5229	0.5764	1.885	81	66	51	30	4.2266	2.3398	52	1.8867	0.5855	9047156	9047177
0.5352	0.5175	1.7601	99	45	72	27	4.6172	2.2109	68	2.4062	0.5916	9047177	9047204
0.4919	0.597	1.885	84	60	57	27	4.4922	2.4707	52	2.0215	0.5934	9047204	9047225
0.5068	0.3455	1.7235	144	27	111	33	4.6211	2.1484	102	2.4727	0.6377	9054019	9054060
0.4993	0.5112	1.563	147	60	102	45	4.832	2.3438	70	2.4883	0.6894	9054060	9054088
0.5449	0.5593	1.4005	144	24	96	48	5.0469	2.4121	70	2.6348	0.6876	9054088	9054116
0.5586	0.6113	1.56	117	33	72	45	5.3516	2.75	55	2.6016	0.6472	9054116	9054138
0.5156	0.6589	1.5935	93	18	54	39	4.832	2.9902	38	1.8418	0.6309	9054138	9054153
0.5	0.6363	1.7276	81	15	51	30	4.4375	2.4922	42	1.9453	0.6335	9054153	9054170
0.4941	0.4765	1.887	120	36	84	36	5.1445	2.2188	88	2.9258	0.6149	9054170	9054205
0.502	0.7159	1.7905	87	66	57	30	4.5547	2.543	40	2.0117	0.6224	9054205	9054221
0.501	0.669	1.628	99	66	60	39	4.7578	2.6074	45	2.1504	0.6762	9062058	9062076
0.5117	0.6703	1.693	96	24	60	36	4.9531	2.3848	55	2.5684	0.625	9062076	9062098
0.4966	0.7427	1.691	81	33	57	24	4.6484	2.5352	40	2.1133	0.6317	9062098	9062114
0.5586	0.6208	1.756	81	27	60	21	4.3086	2.3086	50	2	0.5814	9062114	9062134
0.5366	0.419	1.8271	132	45	84	48	5.332	2.4062	98	2.9258	0.641	9062134	9062173
0.5254	0.3281	1.7235	210	51	129	81	6.3281	2.8594	120	3.4688	0.6419	9062173	9062221
0.5435	0.6286	1.7875	150	12	96	54	6.1406	3.3145	48	2.8262	0.625	9069103	9069122
0.5161	0.4814	1.432	141	93	66	75	6.0469	3.3379	60	2.709	0.6442	9069122	9069146
0.501	0.6571	1.7276	105	6	84	21	4.8633	3.123	32	1.7402	0.6417	9069146	9069159
0.5366	0.6398	1.7225	72	9	54	18	3.8789	2.4355	35	1.4434	0.6147	9069159	9069173
0.4927	0.5329	1.7977	96	36	69	27	4.9102	2.0801	75	2.8301	0.6262	9069173	9069203
0.5376	0.5348	1.885	96	63	48	48	4.5	2.4199	58	2.0801	0.6147	9069203	9069226
0.5278	0.4962	1.8566	114	42	69	45	5.0469	2.6934	62	2.3535	0.6234	9076043	9076068
0.48	0.5209	1.7885	117	30	72	45	5.0391	2.6641	60	2.375	0.6144	9076068	9076092
0.4968	0.5503	1.887	108	39	48	60	5.0781	2.4199	63	2.6582	0.6342	9076092	9076117
0.5361	0.6075	1.7255	105	30	75	30	4.4844	2.5234	50	1.9609	0.5993	9076117	9076137
0.5435	0.6307	1.755	81	36	60	21	4.2461	2.4062	48	1.8398	0.5737	9076137	9076156
0.5146	0.512	1.9896	102	51	63	39	5.5938	2.3086	80	3.2852	0.5718	9076156	9076188
0.5288	0.601	1.9866	96	63	63	33	5.5312	2.8789	53	2.6523	0.5738	9076188	9076209
0.5386	0.6446	1.821	87	27	57	30	4.9492	2.9258	42	2.0234	0.5642	9076209	9076226
0.5068	0.7011	2.0191	75	48	57	18	4.6172	2.6777	40	1.9395	0.5896	9083039	9083055
0.5259	0.6607	2.0516	81	36	57	24	5.0703	2.3418	57	2.7285	0.5637	9083055	9083078
0.5396	0.5863	1.755	87	42	69	18	4.9414	2.666	50	2.2754	0.5722	9083078	9083098
0.4387	0.6946	1.885	72	39	54	18	4.75	2.666	42	2.084	0.606	9083098	9083115
0.5283	0.6249	1.8566	87	33	60	27	4.6836	2.084	58	2.5996	0.565	9083115	9083138
0.5063	0.584	1.885	96	45	66	30	5.0078	2.4727	60	2.5352	0.5924	9083138	9083162
0.5005	0.6215	1.9571	81	51	60	21	4.6836	2.5352	50	2.1484	0.5765	9083162	9083182
0.5186	0.5223	2.1186	84	51	66	18	4.6406	2.3438	63	2.2969	0.599	9083182	9083207
0.5439	0.6432	1.9866	84	60	51	33	5.0195	2.4062	57	2.6133	0.5835	9083207	9083230
0.5254	0.5478	2.0241	93	33	63	30	5.0781	2.6074	57	2.4707	0.5644	9091044	9091067
0.5269	0.7344	2.1145	75	9	51	24	5.2188	3.3242	30	1.8945	0.585	9091159	9091171
0.5342	0.5903	2.0536	81	15	57	24	5.0273	2.75	50	2.2773	0.5967	9091171	9091191
0.5171	0.6252	1.7662	93	30	78	15	4.9141	2.6855	53	2.2285	0.5958	9091191	9091212
0.5151	0.61	1.9825	99	60	63	36	5.4258	2.1172	75	3.3086	0.5713	9098026	9098056
0.5459	0.4924	2.015	93	63	72	21	5.0117	2.7949	55	2.2168	0.5906	9098056	9098078
0.5112	0.301	2.08	156	48	114	42	5.4688	2.7363	115	2.7324	0.6439	9098078	9098124
0.4915	0.319	1.7235	222	57	96	126	6.5664	2.7949	118	3.7715	0.6425	9098124	9098171
0.543	0.6091	1.5955	177	12	105	72	5.2656	3.2266	40	2.0391	0.6276	9098171	9098187
0.5664	0.6713	1.3325	129	111	81	48	5.1133	2.8613	43	2.252	0.6063	9098187	9098204
0.5327	0.6215	1.625	90	9	63	27	4.7812	2.8965	40	1.8848	0.5832	9098204	9098220
0.5483	0.5929	1.7235	87	39	51	36	4.7578	2.5391	52	2.2188	0.6359	9105028	9105049
0.5186	0.3817	2.015	156	48	84	72	6.7852	2.6074	118	4.1777	0.6635	9105049	9105096
0.522	0.5385	1.8555	147	51	90	57	5.8516	3.5195	47	2.332	0.6381	9105096	9105115
0.5161	0.7136	1.7875	108	3	66	42	5.8008	3.0547	45	2.7461	0.6136	9105115	9105133
0.5273	0.7197	1.8251	99	15	54	45	6.0742	2.9922	50	3.082	0.6064	9105133	9105153
0.5	0.4699	2.0495	99	27	66	33	5.6133	3.2012	55	2.4121	0.6305	9105153	9105175
0.563	0.5692	1.9866	102	24	60	42	4.9648	2.8066	50	2.1582	0.6281	9105175	9105195
0.5601	0.6034	1.8271	108	27	57	51	5.918	2.7949	62	3.123	0.6219	9105195	9105220
0.5293	0.6246	1.9896	108	51	78	30	5.1797	2.9316	45	2.248	0.6053	9113045	9113063
0.5381	0.3523	1.8251	141	21	102	39	5.3477	2.7422	90	2.6055	0.6341	9113063	9113099
0.54	0.283	1.9602	204	54	132	72	6.0781	2.8789	125	3.1992	0.6435	9113099	9113149
0.5327	0.6846	1.6413	162	48	96	66	6.4375	3.2812	50	3.1562	0.623	9113149	9113169
0.5269	0.6325	1.4625	99	147	54	45	4.9609	3.4297	30	1.5312	0.6123	9113169	9113181
0.5464	0.6176	1.8251	87	6	57	30	4.6406	2.6133	48	2.0273	0.574	9113181	9113200
0.5308	0.6419	1.9175	93	39	54	39	5.5586	2.5352	62	3.0234	0.5669	9113200	9113225
0.4934	0.5726	1.821	120	51	66	54	5.2695	2.8066	58	2.4629	0.5803	9120043	9120066
0.5356	0.5758	1.8525	93	30	60	33	4.6172	2.5996	45	2.0176	0.5977	9120066	9120084
0.4924	0.5234	1.7255	90	33	60	30	4.4883	2.4727	57	2.0156	0.5695	9120084	9120107
0.5449	0.5749	1.8596	90	51	66	24	4.4297	2.2109	60	2.2188	0.5564	9120107	9120131
0.5439	0.6188	1.8525	90	54	57	33	5.1406	2.4121	60	2.7285	0.5904	9120131	9120155
0.4836	0.5804	1.887	90	45	63	27	4.9883	2.7949	52	2.1934	0.5864	9120155	9120176
0.5288	0.5643	1.9175	81	39	57	24	4.2227	2.4121	47	1.8105	0.5857	9120176	9120195
0.5137	0.5543	1.886	93	48	60	33	4.8125	2.2344	70	2.5781	0.5848	9120195	9120223
0.5317	0.4972	2.015	99	63	54	45	5.2812	3.3809	45	1.9004	0.5892	9127056	9127074
0.5264	0.5951	1.7905	93	12	57	36	4.8203	2.8066	42	2.0137	0.605	9127074	9127091
0.5171	0.4255	1.7977	117	27	78	39	5.1562	2.5352	77	2.6211	0.6194	9127091	9127122
0.5298	0.5208	1.82	123	48	93	30	5.2969	2.666	65	2.6309	0.6232	9127122	9127148
0.5239	0.6722	1.6301	108	30	60	48	5.4609	2.8066	50	2.6543	0.6166	9127148	9127168
0.4863	0.6273	1.7885	93	21	60	33	4.8125	2.8613	45	1.9512	0.617	9127168	9127186
0.5327	0.6616	1.7225	96	21	63	33	4.5547	2.3418	53	2.2129	0.6039	9127186	9127207
0.5181	0.5507	1.8525	90	42	69	21	4.5234	2.4277	57	2.0957	0.6161	9127207	9127230
0.5474	0.4587	2.145	99	63	75	24	4.3164	2.4355	62	1.8809	0.6485	9135046	9135071
0.5317	0.2739	2.082	192	69	123	69	5.6914	2.3633	155	3.3281	0.6677	9135071	9135133
0.5356	0.4271	1.6362	198	72	132	66	5.3398	3.0254	70	2.3145	0.6504	9135133	9135161
0.5439	0.5152	1.5173	144	6	93	51	5.0195	2.8613	55	2.1582	0.6338	9135161	9135183
0.519	0.4897	1.43	138	0	102	36	4.8828	2.7305	60	2.1523	0.655	9135183	9135207
0.5122	0.4269	1.6575	114	30	87	27	4.207	2.5352	60	1.6719	0.632	9135207	9135231
0.4939	0.6846	1.8251	87	45	54	33	5.2383	2.4121	57	2.8262	0.6258	9142033	9142056
0.5552	0.5791	1.821	84	39	54	30	4.2422	2.5879	45	1.6543	0.6342	9142056	9142074
0.5112	0.6576	1.8555	87	36	60	27	4.8359	2.3535	58	2.4824	0.6316	9142074	9142097
0.5381	0.6412	1.9571	99	54	54	45	6.0508	2.4727	70	3.5781	0.6348	9142097	9142125
0.4998	0.5846	1.9185	99	42	54	45	5.7227	3.2559	48	2.4668	0.6284	9142125	9142144
0.4895	0.6773	1.758	108	12	69	39	5.6172	2.8613	52	2.7559	0.6177	9142144	9142165
0.4788	0.6938	1.7885	99	21	60	39	5.168	2.75	48	2.418	0.6269	9142165	9142184
0.5195	0.5934	1.823	102	24	60	42	5.0117	2.4727	58	2.5391	0.6346	9142184	9142207
0.5332	0.6789	1.6331	99	27	57	42	4.875	2.6035	48	2.2715	0.6422	9142207	9142226
0.5361	0.6163	1.69	99	9	57	42	5.2148	3.1113	42	2.1035	0.6333	9149158	9149175
0.5156	0.5368	1.755	90	12	75	15	4.3008	2.7949	43	1.5059	0.6315	9149175	9149192
0.5352	0.5182	2.016	102	42	66	36	4.8945	2.2188	77	2.6758	0.6502	9149192	9149223
0.5068	0.5086	2.0881	105	51	60	45	5.4062	2.8066	62	2.5996	0.6355	9157093	9157118
0.5361	0.5419	2.0211	99	45	63	36	5.2148	2.7422	57	2.4727	0.6306	9157118	9157141
0.5483	0.6303	1.9845	93	39	60	33	5.25	2.7949	52	2.4551	0.6176	9157141	9157162
0.5366	0.3488	2.1206	147	39	108	39	6.2109	2.8789	102	3.332	0.6408	9157162	9157203
0.4941	0.5164	1.885	198	78	129	69	6.0508	3.7695	48	2.2812	0.6659	9164077	9164096
0.5244	0.4638	1.6575	135	207	60	75	5.1211	2.9902	55	2.1309	0.643	9164096	9164118
0.5557	0.1909	1.7235	279	15	186	93	6.1562	2.6855	190	3.4707	0.6889	9164118	9164194
0.5298	0.4247	1.5285	270	30	189	81	5.6914	3.4199	60	2.2715	0.6978	9164194	9164218
0.4614	0.6523	2.1795	81	51	60	21	4.9492	2.8027	43	2.1465	0.6108	9171035	9171052
0.5405	0.4315	2.1145	93	39	72	21	4.1055	2.2832	67	1.8223	0.6606	9171052	9171079
0.5239	0.405	1.9246	141	69	93	48	5.332	2.2188	108	3.1133	0.6304	9171079	9171122
0.519	0.6003	1.82	120	75	69	51	5.3125	2.7949	55	2.5176	0.6436	9171122	9171144
0.5308	0.537	1.626	96	18	66	30	4.4336	2.7578	40	1.6758	0.6403	9171144	9171160
0.4714	0.5499	1.758	96	27	63	33	4.5508	2.3535	62	2.1973	0.6543	9171160	9171185
0.5005	0.5895	1.9175	84	54	57	27	4.043	2.1465	52	1.8965	0.6047	9171185	9171206
0.5132	0.5739	1.8535	96	54	69	27	4.8203	2.0234	72	2.7969	0.613	9171206	9171235
0.491	0.6209	1.886	102	9	57	45	5.4375	2.9277	48	2.5098	0.6874	9179093	9179112
0.5234	0.5737	1.7012	102	15	69	33	4.7773	2.668	50	2.1094	0.6714	9179112	9179132
0.5127	0.5283	1.8555	111	36	63	48	5.3984	2.5	72	2.8984	0.6521	9179132	9179161
0.541	0.4399	1.885	144	39	78	66	5.5508	2.7676	80	2.7832	0.7163	9179161	9179193
0.52	0.452	1.4655	165	12	105	60	5.6914	3.002	68	2.6895	0.713	9179193	9179220
0.5312	0.6825	1.6951	150	54	87	63	6.2969	3.5312	45	2.7656	0.6867	9186061	9186079
0.5005	0.5823	1.431	114	135	57	57	5.0742	3.3457	38	1.7285	0.6472	9186079	9186094
0.4829	0.5295	1.691	120	6	69	51	5.1797	2.5391	68	2.6406	0.6607	9186094	9186121
0.5249	0.5018	1.6575	138	30	96	42	5.082	2.5	72	2.582	0.6885	9186121	9186150
0.5371	0.5299	1.5011	120	36	66	54	4.9648	2.668	58	2.2969	0.67	9186150	9186173
0.5361	0.5416	1.495	132	12	78	54	5.1133	2.668	62	2.4453	0.6738	9186173	9186198
0.5059	0.6271	1.5275	102	21	63	39	4.6328	2.7422	40	1.8906	0.692	9186198	9186214
0.4915	0.6455	1.625	96	18	63	33	4.8984	2.3438	55	2.5547	0.69	9186214	9186236
0.5127	0.4637	2.1775	87	48	63	24	4.8203	2.7148	58	2.1055	0.645	9193056	9193079
0.5317	0.3011	2.016	159	48	96	63	4.7695	2.4707	115	2.2988	0.6762	9193079	9193125
0.5664	0.2596	1.821	291	78	177	114	7.8008	2.5352	192	5.2656	0.7091	9193125	9193202
0.4414	0.6083	1.625	219	66	138	81	7.5781	4.4219	45	3.1562	0.7001	9193202	9193220
0.5327	0.5796	1.69	114	216	63	51	5.0273	3.3457	38	1.6816	0.6694	9193220	9193235
0.4275	0.1556	1.496	327	66	243	84	8.2969	2.4062	327	5.8906	0.7265	9201015	9201146
0.5728	0.605	1.366	105	330	72	33	5.3789	3.5488	35	1.8301	0.6882	9201146	9201160
0.5488	0.5413	2.015	102	15	57	45	5.9258	3.0801	62	2.8457	0.6852	9201160	9201185
0.5703	0.5946	1.9825	108	33	63	45	6.207	3.252	55	2.9551	0.6898	9201185	9201207
0.5923	0.6587	1.8535	96	18	54	42	5.7422	3.5391	40	2.2031	0.695	9201207	9201223
0.5322	0.5997	1.8271	93	6	60	33	5.5078	3.4023	42	2.1055	0.6868	9201223	9201240
0.4868	0.331	1.6362	234	33	108	126	6.7422	3.1309	112	3.6113	0.6948	9208172	9208217
0.5449	0.4552	1.6656	129	21	87	42	5.0078	2.5352	72	2.4727	0.6983	9215047	9215076
0.5303	0.3888	1.6981	159	33	96	63	5.3945	2.7305	88	2.6641	0.6657	9215076	9215111
0.5352	0.5533	1.625	141	36	84	57	5.7422	2.8594	60	2.8828	0.6582	9215111	9215135
0.5234	0.489	1.56	153	12	66	87	6.4648	3.0723	78	3.3926	0.6677	9215135	9215166
0.5039	0.4307	1.755	153	15	120	33	5.8164	3.3848	62	2.4316	0.673	9215166	9215191
0.5	0.5354	1.8555	102	30	78	24	4.5781	2.2754	67	2.3027	0.6801	9222026	9222053
0.543	0.4406	1.8566	102	60	63	39	4.3516	2.2891	68	2.0625	0.6926	9222053	9222080
0.5615	0.4633	1.6951	132	51	72	60	5.2109	2.3633	85	2.8477	0.6885	9222080	9222114
0.5044	0.5964	1.5955	99	51	60	39	4.7695	2.9258	40	1.8438	0.679	9222114	9222130
0.5698	0.5496	1.7601	114	18	78	36	5.3906	2.4062	70	2.9844	0.6644	9222130	9222158
0.5488	0.589	1.625	93	42	51	42	5.1172	3.0723	42	2.0449	0.6399	9222158	9222175
0.4841	0.5349	1.7601	96	18	66	30	4.5977	2.6855	47	1.9121	0.667	9244089	9244108
0.5293	0.5282	1.6687	99	27	57	42	4.4219	2.2246	58	2.1973	0.6569	9244108	9244131
0.4839	0.6045	1.5112	84	57	66	18	3.9062	2.6035	32	1.3027	0.5224	10011046	10011059
0.4917	0.5053	1.625	90	12	57	33	3.8555	2.4727	42	1.3828	0.536	10018029	10018046
0.5283	0.233	1.7875	246	39	183	63	5.8477	1.8955	195	3.9521	0.6787	10018046	10018124
0.5259	0.6803	1.3	189	87	129	60	4.9688	3.0879	35	1.8809	0.6854	10018124	10018138
0.4785	0.6604	1.0623	117	207	81	36	4.3633	2.6133	40	1.75	0.5755	10018138	10018154
0.5312	0.6522	1.495	93	12	66	27	3.8086	2.0898	47	1.7188	0.5449	10018154	10018173
0.5454	0.5189	1.5275	90	39	63	27	3.5781	2.0234	60	1.5547	0.5238	10018173	10018197
0.5078	0.4434	1.7235	120	63	96	24	4.4961	1.9512	93	2.5449	0.6445	10018197	10018234
0.5	0.6765	1.6047	108	9	84	24	5.0703	2.6074	50	2.4629	0.6096	10025047	10025067
0.5068	0.6841	1.7885	93	30	57	36	5.168	2.5352	52	2.6328	0.5939	10025067	10025088
0.5186	0.5584	1.9216	99	36	60	39	5.2695	2.6211	60	2.6484	0.551	10025088	10025112
0.522	0.5156	1.693	108	30	93	15	4.7578	2.7324	55	2.0254	0.565	10025112	10025134
0.4995	0.3968	1.7946	159	30	117	42	6.2539	2.4844	102	3.7695	0.6185	10025134	10025175
0.5381	0.6393	1.8271	120	60	69	51	5.6875	3.123	48	2.5645	0.6206	10025175	10025194
0.502	0.5599	1.625	111	6	63	48	5.2188	3.0605	50	2.1582	0.6059	10025194	10025214
0.4924	0.578	1.8535	75	51	63	12	4.3555	2.5352	48	1.8203	0.5524	10033028	10033047
0.4971	0.5522	1.7225	108	30	78	30	4.8438	2.1445	68	2.6992	0.5979	10033047	10033074
0.5	0.641	1.4635	108	33	72	36	4.6836	2.4082	50	2.2754	0.5918	10033074	10033094
0.5205	0.6314	1.625	93	33	57	36	4.6602	2.3418	55	2.3184	0.5983	10033094	10033116
0.4954	0.6789	1.7875	78	48	57	21	4.3789	2.2754	48	2.1035	0.5376	10033182	10033201
0.5073	0.5194	1.885	105	45	75	30	5.0117	2.1699	78	2.8418	0.5494	10033201	10033232
0.5278	0.649	1.498	108	15	54	54	4.6875	2.2793	55	2.4082	0.6194	10040092	10040114
0.5063	0.5946	1.43	111	18	72	39	4.625	2.4727	52	2.1523	0.6315	10040114	10040135
0.521	0.6226	1.756	84	36	54	30	4.2578	2.3418	48	1.916	0.622	10040135	10040154
0.5259	0.5791	1.755	114	39	69	45	5.3516	2.2188	80	3.1328	0.5983	10040154	10040186
0.519	0.7008	1.8525	90	57	63	27	5.0078	2.8145	42	2.1934	0.6123	10040186	10040203
0.542	0.6119	1.95	87	30	48	39	5.0391	2.6016	55	2.4375	0.5913	10040203	10040225
0.5249	0.4338	1.7885	126	60	87	39	4.9922	2.3418	82	2.6504	0.6199	10047033	10047066
0.4976	0.4447	1.6605	120	54	57	63	4.7031	2.6211	62	2.082	0.627	10047066	10047091
0.5376	0.5109	1.7905	129	36	72	57	5.0781	2.3398	75	2.7383	0.6312	10047091	10047121
0.52	0.5671	1.561	105	36	78	27	4.3828	2.7305	42	1.6523	0.6105	10047121	10047138
0.4956	0.2689	1.6605	165	21	105	60	4.8984	2.2793	112	2.6191	0.6113	10047138	10047183
0.5044	0.5506	1.4066	174	36	132	42	4.8984	2.4277	62	2.4707	0.6231	10047183	10047208
0.4966	0.4878	2.1186	90	45	66	24	4.5859	2.5352	62	2.0508	0.6262	10062029	10062054
0.5278	0.578	2.015	87	63	51	36	4.6836	2.2754	62	2.4082	0.6202	10062054	10062079
0.5317	0.5286	1.756	93	48	72	21	4.1641	2.4727	55	1.6914	0.6375	10062079	10062101
0.5347	0.5196	1.4686	105	30	78	27	3.9199	2.2129	57	1.707	0.6475	10062101	10062124
0.5674	0.5257	1.628	123	45	90	33	5.0391	2.0957	82	2.9434	0.6922	10062124	10062157
0.542	0.6335	1.495	120	45	57	63	5.8359	2.8613	55	2.9746	0.6722	10062157	10062179
0.4902	0.688	1.6585	96	15	54	42	5.1797	3.1621	38	2.0176	0.6516	10062179	10062194
0.5356	0.705	1.7235	87	12	48	39	4.8594	2.5391	45	2.3203	0.6107	10062194	10062212
0.5161	0.6834	1.7885	87	24	60	27	5.0156	2.6035	47	2.4121	0.621	10062212	10062231
0.5264	0.5932	1.5275	102	51	54	48	4.8203	2.6777	48	2.1426	0.5898	10076214	10076233
0.5454	0.3082	1.885	204	51	138	66	7.1523	2.4121	150	4.7402	0.6239	10084044	10084104
0.5063	0.7245	1.5935	159	51	102	57	5.5312	3.9004	25	1.6309	0.5667	10084104	10084114
0.5176	0.7173	1.3498	96	156	54	42	4.6523	2.8027	35	1.8496	0.5454	10084114	10084128
0.5317	0.6348	1.563	78	15	54	24	4.1719	2.4082	42	1.7637	0.5696	10084128	10084145
0.5073	0.7192	1.5955	84	30	57	27	4.6211	2.2188	52	2.4023	0.5973	10084145	10084166
0.5713	0.5879	1.9175	87	45	69	18	4.7109	2.3438	58	2.3672	0.5263	10084166	10084189
0.5283	0.4177	1.821	120	51	72	48	5.5391	2.6934	85	2.8457	0.5857	10084189	10084223
0.5361	0.5756	1.9195	84	39	66	18	4.4844	2.1484	63	2.3359	0.5514	10091060	10091085
0.541	0.5286	1.8596	111	57	81	30	5.4102	2.4043	77	3.0059	0.5617	10091085	10091116
0.54	0.6415	1.5925	96	45	60	36	4.6953	2.9277	40	1.7676	0.5555	10091116	10091132
0.5063	0.526	1.7875	108	21	63	45	5.1484	2.5352	67	2.6133	0.5639	10091132	10091159
0.5293	0.6434	1.7875	99	48	54	45	5.1562	2.6074	55	2.5488	0.6186	10091159	10091181
0.542	0.4379	1.5976	108	24	78	30	4.4375	2.7305	55	1.707	0.6046	10091181	10091203
0.5225	0.4615	1.6656	114	30	87	27	4.3594	2.4062	65	1.9531	0.5871	10091203	10091229
0.5386	0.5371	1.7601	99	39	72	27	4.5078	2.7578	45	1.75	0.5414	10098041	10098059
0.5112	0.5799	1.691	90	30	57	33	4.457	2.4277	55	2.0293	0.5563	10098059	10098081
0.5137	0.545	1.758	99	42	72	27	4.6797	2.2793	62	2.4004	0.5889	10098081	10098106
0.5366	0.611	1.7662	96	48	72	24	4.6289	2.4043	58	2.2246	0.5667	10098106	10098129
0.5376	0.6585	1.691	111	42	51	60	6.0469	2.4844	70	3.5625	0.5534	10098129	10098157
0.5073	0.6196	1.755	87	27	51	36	4.3555	2.7305	38	1.625	0.5636	10106053	10106068
0.5503	0.5955	1.69	78	24	60	18	3.9043	2.2109	48	1.6934	0.558	10106068	10106087
0.5195	0.4143	1.7225	126	33	87	39	4.7812	2.4062	85	2.375	0.6931	10120026	10120060
0.5181	0.5309	1.8251	132	63	81	51	5.6328	2.4844	78	3.1484	0.6723	10120060	10120091
0.5444	0.7319	1.7875	84	45	57	27	4.4336	2.9199	30	1.5137	0.6757	10120091	10120103
0.5278	0.6455	1.6575	93	12	60	33	4.6875	2.4121	58	2.2754	0.652	10120103	10120126
0.5493	0.5753	2.0516	93	54	60	33	5.2109	2.4727	65	2.7383	0.6572	10120126	10120152
0.5244	0.5574	2.015	87	51	48	39	4.9688	2.8633	50	2.1055	0.6412	10120152	10120172
0.5249	0.6207	2.1775	84	42	60	24	5.082	2.6074	55	2.4746	0.6477	10120172	10120194
0.5581	0.6777	2.0485	84	48	54	30	5.5352	2.668	55	2.8672	0.6326	10120194	10120216
0.5103	0.6121	1.6575	114	81	60	54	4.9766	2.5117	55	2.4648	0.6978	10127053	10127075
0.5151	0.7157	1.563	87	21	63	24	4.1719	2.5391	35	1.6328	0.6893	10127075	10127089
0.5405	0.6098	1.8251	84	30	54	30	4.4648	2.1484	60	2.3164	0.6829	10127089	10127113
0.4963	0.5992	1.887	84	54	60	24	4.457	2.4121	55	2.0449	0.6689	10127113	10127135
0.4844	0.6006	1.7255	87	42	48	39	4.0352	2.2109	52	1.8242	0.6372	10127135	10127156
0.5005	0.6444	1.7621	102	45	66	36	4.6836	1.9541	70	2.7295	0.6652	10127156	10127184
0.4722	0.3816	1.9185	123	63	108	15	4.6836	2.3438	85	2.3398	0.6369	10127184	10127218
0.5254	0.3425	1.758	216	30	120	96	6.7109	2.3438	155	4.3672	0.6834	10135025	10135087
0.5664	0.4895	1.693	213	66	111	102	7.2305	3.5254	78	3.7051	0.6762	10135087	10135118
0.5117	0.6094	1.431	150	162	90	60	5.7266	4.0938	27	1.6328	0.6285	10135118	10135129
0.5474	0.4719	1.4463	99	72	78	21	4.1719	2.9316	38	1.2402	0.6376	10135129	10135144
0.5078	0.4273	1.9175	102	33	51	51	4.2344	2.2832	75	1.9512	0.6328	10135144	10135174
0.5259	0.5185	1.821	90	69	72	18	3.8613	2.1484	57	1.7129	0.6448	10135174	10135197
0.5137	0.6373	1.8271	84	18	57	27	4.543	2.5645	45	1.9785	0.6275	10142021	10142039
0.5127	0.5968	1.95	90	54	69	21	4.9453	2.7031	52	2.2422	0.6254	10142153	10142174
0.4824	0.5671	1.9246	87	42	60	27	4.582	2.5352	55	2.0469	0.6194	10142174	10142196
0.502	0.6176	1.6575	102	36	63	39	4.9648	3.0566	38	1.9082	0.6834	10149055	10149070
0.5688	0.5186	1.6585	126	6	96	30	5.1445	2.4922	72	2.6523	0.6489	10149070	10149099
0.5156	0.2716	1.7225	285	36	123	162	8.0938	2.9277	195	5.166	0.7019	10149099	10149177
0.5229	0.3231	1.69	291	39	129	162	7.1016	4.1719	80	2.9297	0.7268	10149177	10149209
0.5205	0.5445	1.4148	246	138	147	99	6.0156	3.7148	45	2.3008	0.6992	10149209	10149227
0.5117	0.6666	1.7225	99	63	75	24	5.5938	3.0566	45	2.5371	0.6193	10164044	10164062
0.5273	0.4665	1.431	150	39	108	42	5.8008	3.0664	65	2.7344	0.6321	10164159	10164185
0.4958	0.4083	2.015	141	33	87	54	5.9531	3.0586	80	2.8945	0.6341	10164185	10164217
0.5186	0.4213	1.755	135	48	90	45	5.4023	2.4785	82	2.9238	0.654	10179036	10179069
0.5342	0.5506	1.7235	108	48	66	42	4.5039	2.8027	47	1.7012	0.6639	10179069	10179088
0.4946	0.4506	1.7621	117	30	81	36	5.0547	2.4062	75	2.6484	0.6803	10179088	10179118
0.5601	0.54	1.755	90	57	63	27	4.0312	2.5	47	1.5312	0.6631	10179118	10179137
0.4924	0.5438	1.5976	90	36	63	27	3.9688	2.2559	58	1.7129	0.6484	10179137	10179160
0.5488	0.4943	2.1612	84	6	63	21	4.2695	1.9541	75	2.3154	0.6252	10179160	10179190
0.5532	0.5405	2.0211	96	84	57	39	5.3086	2.3438	75	2.9648	0.6384	10179190	10179220
0.5073	0.657	1.7225	84	9	57	27	4.3555	2.5762	42	1.7793	0.6788	10186040	10186057
0.5737	0.5527	1.9835	84	42	54	30	4.4258	2.2109	62	2.2148	0.6682	10186057	10186082
0.5103	0.3681	1.9602	135	63	72	63	5.4844	2.5391	102	2.9453	0.675	10186082	10186123
0.5181	0.2374	1.95	258	66	138	120	7.2812	2.7988	167	4.4824	0.6713	10186123	10186190
0.5269	0.5507	1.6575	210	36	132	78	5.7969	3.7715	38	2.0254	0.7286	10186190	10186205
0.5	0.4767	1.367	144	168	81	63	5.1992	3.0547	55	2.1445	0.6747	10186205	10186227
0.5347	0.5397	1.2858	204	9	102	102	6.582	3.4453	58	3.1367	0.7442	10215062	10215085
0.4905	0.5942	1.3325	144	51	66	78	5.6641	3.5195	40	2.1445	0.7128	10215085	10215101
0.4131	0.4627	1.43	180	54	129	51	7.0977	2.7793	97	4.3184	0.6923	10215101	10215140
0.4741	0.3525	1.7225	171	36	117	54	5.3516	2.2754	118	3.0762	0.6605	10215162	10215209
0.5303	0.312	1.691	234	63	123	111	6.1406	3.127	107	3.0137	0.7152	10222058	10222101
0.5322	0.4453	1.6626	204	12	111	93	6.0312	3.2559	72	2.7754	0.7048	10222101	10222130
0.5312	0.5279	1.4798	156	123	81	75	5.6289	3.209	52	2.4199	0.6923	10222130	10222151
0.4934	0.5848	1.4473	120	81	69	51	5.0117	2.9902	42	2.0215	0.6595	10222151	10222168
0.4883	0.4956	1.56	144	3	63	81	5.75	2.4727	80	3.2773	0.662	10222168	10222200
0.5513	0.6588	1.951	90	21	54	36	5.0703	2.6855	52	2.3848	0.5887	10230061	10230082
0.5571	0.379	2.017	117	33	93	24	5.1367	2.8027	80	2.334	0.615	10230153	10230185
0.5488	0.4112	1.7875	141	45	102	39	5.332	2.8613	75	2.4707	0.6409	10230185	10230215
0.4875	0.5921	2.017	90	48	60	30	5.2148	2.8711	52	2.3438	0.6084	10237039	10237060
0.5376	0.6796	1.8921	90	36	54	36	4.9688	2.543	52	2.4258	0.6338	10237060	10237081
0.5171	0.5337	1.886	102	33	54	48	4.9805	2.4707	63	2.5098	0.6742	10244108	10244133
0.4922	0.4832	1.756	132	42	81	51	5.8281	2.5762	82	3.252	0.6768	10244133	10244166
0.5039	0.6954	1.7926	93	48	63	30	4.6758	2.8691	35	1.8066	0.665	10244166	10244180
0.5435	0.5705	1.5935	90	9	63	27	4.1914	2.3535	48	1.8379	0.6432	10244180	10244199
0.5479	0.5411	1.56	105	30	81	24	4.5156	2.2793	65	2.2363	0.6087	10244199	10244225
0.541	0.5737	1.9175	111	51	63	48	5.4102	2.7324	60	2.6777	0.7048	10252054	10252078
0.5649	0.4295	1.8566	129	33	75	54	5.9805	2.9277	75	3.0527	0.6957	10252078	10252108
0.5127	0.5524	1.9845	111	36	69	42	5.5234	3.3789	48	2.1445	0.6849	10252108	10252127
0.5342	0.5158	1.7885	111	9	69	42	5.1641	2.832	53	2.332	0.6847	10252127	10252148
0.5479	0.6261	1.7926	102	27	51	51	5.3867	2.7578	55	2.6289	0.656	10252148	10252170
0.5508	0.3072	1.7926	138	24	75	63	5.0742	2.9512	80	2.123	0.652	10252170	10252202
0.5503	0.5099	1.9835	141	42	87	54	5.6836	2.7949	72	2.8887	0.6838	10252202	10252231

## Sheet: BW25113 MOPS glucose uracil
septum position	elongation rate (1/hour)	initiation size per ori (micron)	tau_cyc (minute)	B period (minute)	C period (minute)	D period (minute)	division size (micron)	newborn size (micron)	generation time (minute)	added size (micron)	cell width (micron)	added initiation size per ori (micron)
0.5215	0.6872	1.4635	78	33	48	30	3.623	1.8955	60	1.7275	0.6192	1.3985
0.5273	0.762	1.69	72	24	45	27	4.4375	2.2832	69	2.1543	0.6383	1.952
0.5435	0.9544	1.4625	78	6	45	33	4.5586	2.0156	45	2.543	0.7035	1.2025
0.5234	0.641	1.7255	75	54	54	21	4.1016	2.0156	69	2.0859	0.6366	1.9855
0.5156	0.7661	1.9195	63	63	45	18	4.3008	2.1465	57	2.1543	0.6549	1.5925
0.5166	0.6245	1.756	78	39	54	24	4.2031	2.2188	60	1.9844	0.6244	1.5651
0.4922	0.5431	1.6605	84	42	63	21	4.0977	2.1699	66	1.9277	0.6229	2.1095
0.5469	0.6926	1.885	72	60	54	18	4.1602	2.0156	66	2.1445	0.6324	1.8261
0.5635	0.7595	1.8555	69	54	51	18	4.6172	2.2754	57	2.3418	0.6295	2.0445
0.5493	0.8175	1.95	60	42	45	15	4.6211	2.6035	45	2.0176	0.6079	2.0841
0.5454	0.6976	2.017	66	33	39	27	5.0391	2.5391	54	2.5	0.6154	2.078
0.5542	0.807	1.8383	72	0	54	18	4.8125	1.8389	72	2.9736	0.6104	1.2878
0.5088	0.8853	1.6575	63	30	48	15	3.8398	1.8213	54	2.0186	0.5981	1.7245
0.5142	0.8498	1.626	78	24	54	24	4.5508	2.2188	54	2.332	0.6276	2.014
0.4827	0.8524	1.693	63	18	54	9	3.9141	1.8848	57	2.0293	0.5925	2.012
0.5562	0.8311	1.7276	66	24	51	15	4.0977	1.8848	57	2.2129	0.5931	1.8535
0.5732	0.5802	2.2445	75	72	57	18	4.8789	2.4082	72	2.4707	0.5372	2.1105
0.5366	0.6153	2.1775	75	60	60	15	5.3359	2.7988	63	2.5371	0.5524	2.1775
0.4829	0.57	2.1775	66	45	54	12	4.2773	2.8633	48	1.4141	0.5635	2.2466
0.5112	0.7937	1.43	69	12	42	27	3.7227	2.1602	42	1.5625	0.5813	1.365
0.5195	0.7582	1.3975	75	24	45	30	3.7871	1.9033	57	1.8838	0.587	1.7875
0.5352	0.7688	1.5925	63	42	48	15	3.5215	1.9668	48	1.5547	0.5699	1.4788
0.4958	0.8497	1.5356	60	36	39	21	3.541	1.8848	48	1.6562	0.573	1.4788
0.4822	0.8609	1.5072	72	33	51	21	3.7734	1.7559	57	2.0176	0.5986	1.4361
0.5244	0.7477	1.8383	66	6	45	21	4.3828	1.8857	72	2.4971	0.5947	1.6088
0.478	0.8178	1.495	66	18	42	24	4.2344	2.2891	54	1.9453	0.6261	1.497
0.5083	0.847	1.6951	57	21	39	18	3.8555	2.084	48	1.7715	0.6033	1.8941
0.5171	0.7297	1.7946	75	39	51	24	4.3047	1.96	66	2.3447	0.6283	1.4655
0.5171	0.7622	1.6301	63	45	42	21	3.7715	2.2246	42	1.5469	0.6399	1.427
0.5093	0.7962	1.6605	60	30	48	12	3.5742	1.9512	48	1.623	0.6377	1.1405
0.4609	0.8227	1.4005	75	33	51	24	4.0977	1.8203	60	2.2773	0.6358	1.8555
0.5376	0.9921	1.495	69	3	42	27	4.2383	1.7549	54	2.4834	0.6327	1.43
0.5083	0.956	1.626	66	9	36	30	3.9668	2.0195	42	1.9473	0.6122	1.301
0.5	0.5905	1.4655	81	33	69	12	3.5117	1.8242	66	1.6875	0.6349	1.7946
0.4836	0.6257	1.6951	81	48	48	33	3.9336	1.9512	72	1.9824	0.6288	2.016
0.489	0.7498	1.5275	63	18	48	15	3.4551	1.96	48	1.4951	0.6399	1.5275
0.5342	0.7741	1.755	60	39	42	18	3.7715	1.7549	60	2.0166	0.6469	1.69
0.5088	0.7746	1.625	69	36	42	27	3.8359	1.8848	54	1.9512	0.6225	1.7611
0.5098	0.7687	1.8525	60	51	42	18	3.7168	2.0156	48	1.7012	0.5925	0.8816
0.4995	0.9895	1.365	81	21	45	36	4.9492	1.8857	63	3.0635	0.6647	1.497
0.4829	0.7228	1.628	72	27	54	18	3.9062	2.1699	48	1.7363	0.6336	1.5732
0.5469	0.8879	1.6656	57	6	42	15	3.5977	2.2793	33	1.3184	0.562	1.7855
0.5083	0.8097	1.7255	57	27	45	12	3.8359	1.9668	51	1.8691	0.5514	1.7215
0.5156	0.9139	1.7235	54	42	36	18	3.9141	1.9502	45	1.9639	0.5358	1.5285
0.5259	0.8368	1.693	57	36	39	18	3.9746	2.0195	48	1.9551	0.5417	1.7682
0.5156	0.829	1.7306	57	36	45	12	3.9141	2.0898	45	1.8242	0.5656	1.6514
0.5151	0.7869	1.8251	63	21	45	18	3.6797	2.0234	54	1.6562	0.6457	1.3599
0.5459	1.0321	1.4625	63	15	45	18	4.0508	2.1699	39	1.8809	0.6163	1.9825
0.5254	0.7597	1.7601	75	36	51	24	4.1133	1.7549	72	2.3584	0.5974	1.4249
0.5176	0.8811	1.6301	60	15	39	21	3.9434	1.9502	51	1.9932	0.5728	2.2049
0.499	0.8384	1.9175	60	48	42	18	4.4297	2.041	57	2.3887	0.5706	1.8017
0.519	0.7408	1.8596	69	45	48	21	4.5352	2.2109	57	2.3242	0.5632	1.9104
0.5396	0.7302	1.885	63	39	45	18	4.0977	2.3535	45	1.7441	0.5992	1.367
0.5171	0.7189	1.758	63	33	45	18	4.0742	2.2109	51	1.8633	0.6291	1.817
0.542	0.7279	1.7601	69	54	42	27	3.8418	2.0195	57	1.8223	0.6332	1.6362
0.4722	0.6176	1.9277	63	54	45	18	3.5898	1.9131	60	1.6768	0.5997	1.3934
0.5151	0.9026	1.6575	66	30	42	24	4.2891	2.0195	48	2.2695	0.6524	1.3345
0.4724	0.8045	1.625	63	18	48	15	3.7148	1.8301	51	1.8848	0.6643	1.432
0.4929	0.8536	1.625	69	12	36	33	4.5	2.4043	45	2.0957	0.6344	1.6311
0.4771	0.7929	1.69	66	12	36	30	4.2266	2.2754	45	1.9512	0.6417	1.497
0.5088	0.8044	1.495	66	9	36	30	3.7246	2.2832	39	1.4414	0.6404	1.302
0.5098	0.901	1.6301	66	21	54	12	3.9863	1.8848	51	2.1016	0.5996	2.0099
0.5176	0.5978	1.69	75	36	51	24	3.6602	1.9512	66	1.709	0.6311	1.757
0.5415	0.7571	1.69	72	27	45	27	3.9688	1.8242	63	2.1445	0.6314	1.952
0.5	0.8279	1.6626	72	9	45	27	4.2891	2.0898	54	2.1992	0.667	1.3924
0.5249	0.8552	1.3985	69	18	45	24	3.5996	2.0801	39	1.5195	0.6888	1.4087
0.49	0.8759	1.4036	66	21	48	18	3.7148	1.8896	48	1.8252	0.675	1.9784
0.4731	0.7556	1.691	66	42	39	27	3.8555	1.8203	60	2.0352	0.6329	1.559
0.4741	0.7253	1.625	72	48	42	30	3.8398	1.8242	60	2.0156	0.6226	1.3711
0.5088	0.8087	1.498	72	39	51	21	3.7148	1.8213	51	1.8936	0.6102	2.077
0.5151	0.8068	1.7875	54	48	42	12	3.793	1.8896	51	1.9033	0.596	1.6677
0.5303	0.8276	1.69	69	15	48	21	4.2969	2.2109	48	2.0859	0.6167	1.625
0.5562	0.7814	1.691	72	15	42	30	3.9805	2.1465	48	1.834	0.5712	1.559
0.4907	0.5274	1.756	72	15	42	30	3.5762	2.3438	51	1.2324	0.6132	1.626
0.519	0.6677	1.8535	57	15	39	18	3.3906	2.0156	48	1.375	0.6267	1.2015
0.5244	0.7179	1.5651	84	39	66	18	3.8496	1.626	69	2.2236	0.6009	2.1399
0.5088	0.8724	1.693	60	33	42	18	3.9707	1.7559	54	2.2148	0.6211	1.817
0.5098	0.622	1.6951	72	21	51	21	3.3242	1.9541	54	1.3701	0.6688	1.4249
0.4812	0.8987	1.431	69	15	54	15	3.668	1.9541	42	1.7139	0.6467	1.819
0.5068	0.8772	1.561	75	3	54	21	4.6172	2.1543	54	2.4629	0.6455	1.949
0.5	0.9251	1.886	63	24	42	21	4.4258	2.2793	48	2.1465	0.6235	1.951
0.5225	0.9799	1.3975	69	12	39	30	4.3555	2.2109	42	2.1445	0.6769	1.4625
0.5337	0.8314	1.5011	66	15	42	24	3.7754	2.0898	45	1.6855	0.6428	1.495
0.5156	0.838	1.5935	69	15	42	27	4.1602	2.2754	45	1.8848	0.7042	1.4635
0.5469	0.7884	1.561	66	24	51	15	3.4473	1.8896	51	1.5576	0.6484	1.431
0.5068	0.8416	1.563	69	18	51	18	4.1055	1.7744	60	2.3311	0.573	2.083
0.5371	0.784	1.5925	81	27	48	33	4.4922	1.8242	66	2.668	0.6166	1.6595
0.4846	0.8142	1.6575	66	21	45	21	3.9102	1.8896	51	2.0205	0.6	1.7245
0.5874	0.8454	1.7926	57	36	45	12	4.1094	1.8848	54	2.2246	0.571	2.2374
0.5229	0.6681	1.69	81	18	51	30	4.2422	2.0195	66	2.2227	0.6597	1.8261
0.5171	0.7621	1.82	63	24	39	24	3.7793	2.3418	39	1.4375	0.6566	1.885
0.4885	0.7223	1.821	60	36	42	18	3.5938	1.8848	54	1.709	0.6675	1.559
0.5171	0.5239	1.7225	84	12	63	21	3.7793	1.8857	78	1.8936	0.5699	1.6636
0.5146	0.7318	1.4635	84	9	51	33	4.1875	1.9541	60	2.2334	0.62	1.4026
0.5347	0.5995	1.625	81	12	63	18	3.7754	2.2109	60	1.5645	0.5936	1.82
0.5317	0.5616	1.5955	108	15	72	36	4.0625	1.7549	87	2.3076	0.5844	1.8495
0.5576	0.6604	1.5326	87	6	57	30	3.3809	1.6904	63	1.6904	0.5506	1.6585
0.5103	0.5854	1.6981	75	12	60	15	3.4609	1.8955	60	1.5654	0.5815	1.4869
0.4988	0.6515	1.7276	69	3	42	27	3.7812	2.2188	48	1.5625	0.5403	1.5245
0.5	0.7277	1.69	81	6	48	33	4.2891	1.9668	63	2.3223	0.5392	1.43
0.5376	0.7905	1.56	69	15	45	24	3.7969	1.8213	54	1.9756	0.5986	1.6352
0.5312	0.7453	1.495	75	12	36	39	4.043	2.0801	54	1.9629	0.6219	1.1131
0.5098	0.8472	1.7255	63	45	48	15	3.9863	1.8486	57	2.1377	0.6117	1.9815
0.4441	0.7929	1.6951	63	36	48	15	4.1016	2.0195	54	2.082	0.6039	1.6301
0.5093	0.5864	1.7662	78	0	60	18	3.9746	1.7656	78	2.209	0.6135	1.7438
0.4832	0.8626	1.626	72	39	51	21	4.3047	1.7559	60	2.5488	0.6386	1.431
0.5005	0.8167	1.625	69	21	54	15	4.1641	1.9033	54	2.2607	0.6456	1.69
0.5137	0.9528	1.5935	72	15	51	21	4.5742	2.0195	51	2.5547	0.6503	1.7926
0.5303	0.7446	1.6626	78	24	51	27	4.293	2.2129	57	2.0801	0.6367	1.9124
0.4885	0.7253	1.6362	69	36	54	15	3.5938	1.7852	60	1.8086	0.5921	1.4899
0.4919	0.7451	1.7926	69	33	45	24	3.9727	1.8896	63	2.083	0.6042	1.3945
0.5186	0.536	1.7662	87	27	51	36	3.4199	2.0801	63	1.3398	0.5708	1.0288
0.4617	0.4416	1.625	99	42	66	33	3.3828	1.8389	84	1.5439	0.6149	1.172
0.4773	0.8478	1.4635	75	30	48	27	4.2305	1.7559	63	2.4746	0.652	1.5265
0.5151	0.8282	1.6575	63	18	39	24	4.1641	2.084	48	2.0801	0.6155	1.9886
0.4734	0.8941	1.431	66	9	45	21	3.7109	2.0234	42	1.6875	0.6403	1.6301
0.5186	0.8145	1.56	66	21	45	21	3.7812	1.9512	51	1.8301	0.6117	2.0252
0.5	0.8431	1.755	57	24	45	12	3.9082	1.8848	51	2.0234	0.603	1.8911
0.5005	0.8333	1.5305	69	15	51	18	3.6465	1.9541	48	1.6924	0.6346	1.8515
0.5	0.8283	1.69	54	30	42	12	3.252	1.7598	48	1.4922	0.6281	1.497
0.5156	0.8219	1.6626	66	18	39	27	4.168	1.9512	54	2.2168	0.6255	1.5245
0.501	0.8058	1.6575	69	21	48	21	4.3164	2.0801	57	2.2363	0.6233	1.6636
0.5005	0.9265	1.69	57	12	45	12	3.9043	2.084	42	1.8203	0.6365	1.822
0.5083	0.9335	1.5326	63	9	51	12	3.5801	2.0234	39	1.5566	0.6462	1.3985
0.4749	0.7703	1.7235	60	6	48	12	3.8359	2.2344	42	1.6016	0.6085	1.6626
0.4839	0.8133	1.6605	72	15	57	15	4.0312	1.8896	57	2.1416	0.6266	1.7845
0.4919	0.8414	1.4635	63	3	42	21	3.7207	2.2754	36	1.4453	0.6617	1.2055
0.5259	1.0171	1.6575	54	6	42	12	3.8398	2.2109	33	1.6289	0.6679	1.3325
0.4829	0.6675	1.756	78	36	51	27	3.9043	2.0312	63	1.873	0.5613	1.756
0.502	0.8029	1.6585	84	36	48	36	5.1055	1.8896	72	3.2158	0.6672	1.7215
0.5166	0.9677	1.4005	66	21	45	21	3.9082	1.8203	48	2.0879	0.7267	1.5245
0.4927	0.8298	1.69	66	30	39	27	4.4922	2.3438	48	2.1484	0.7235	1.56
0.5005	0.9227	1.433	81	12	42	39	4.6914	1.96	51	2.7314	0.7313	1.301
0.4927	0.8239	1.431	78	39	57	21	4.2305	1.8896	57	2.3408	0.7	1.691
0.4883	0.8005	1.5326	63	33	51	12	3.5938	1.8203	51	1.7734	0.652	1.4696
0.4995	0.8078	1.7875	60	39	42	18	3.7754	1.8389	57	1.9365	0.6609	1.2777
0.4941	0.8504	1.8525	63	27	36	27	4.6328	2.4844	42	2.1484	0.6578	1.6027
0.5264	0.8232	1.6453	63	6	51	12	3.7148	2.3477	36	1.3672	0.6814	1.8647
0.5464	0.7939	1.237	93	12	54	39	4.1797	2.0195	57	2.1602	0.6285	1.8342
0.5522	0.7659	1.5356	63	33	42	21	3.7832	2.2832	39	1.5	0.6176	1.5438
0.5244	0.7717	1.5397	66	24	51	15	3.9668	2.0898	51	1.877	0.6039	2.1064
0.5215	0.7984	1.823	63	45	48	15	4.2656	2.0801	57	2.1855	0.5938	1.8901
0.5269	0.7895	1.8566	57	45	45	12	3.8555	2.2246	45	1.6309	0.5883	1.8566
0.5239	0.5477	2.016	93	0	51	42	4.3867	2.0156	93	2.3711	0.6186	2.0262
0.5083	0.9065	1.5935	72	12	51	21	4.3789	1.7744	57	2.6045	0.6436	1.9835
0.4629	0.6971	1.7276	72	54	48	24	3.6621	1.8301	63	1.832	0.5741	1.5326
0.5073	0.7076	1.7276	75	48	48	27	4.0977	1.8857	63	2.2119	0.5485	1.3437
0.4983	0.6404	1.5925	72	39	57	15	3.2637	1.8301	60	1.4336	0.5744	1.4645
0.5068	0.8491	1.758	72	54	51	21	5.0273	2.2129	57	2.8145	0.609	2.207
0.5254	0.9446	1.43	63	15	45	18	3.709	2.0195	39	1.6895	0.6103	1.7611
0.5078	0.8474	1.625	72	33	39	33	4.2344	1.7012	66	2.5332	0.6333	1.43
0.4771	0.9026	1.626	63	15	45	18	4.1094	1.9033	51	2.2061	0.6267	1.624
0.4822	0.8189	1.433	66	9	42	24	3.7852	2.4043	33	1.3809	0.6532	1.492
0.4995	0.8808	1.563	57	18	42	15	3.5156	1.8301	42	1.6855	0.6208	1.5671
0.4724	0.806	1.5305	63	15	36	27	3.5801	2.0234	42	1.5566	0.6374	1.7195
0.5088	0.8838	1.5326	63	12	45	18	3.7148	1.9512	45	1.7637	0.5931	1.5874
0.478	0.9301	1.6301	63	15	33	30	4.2344	2.0957	45	2.1387	0.6117	1.5712
0.4697	0.7811	1.821	69	24	42	27	4.293	1.8848	63	2.4082	0.5842	1.561
0.5234	0.874	1.823	57	18	42	15	4.1016	2.1543	45	1.9473	0.6013	2.077
0.4927	0.8262	1.9571	57	30	36	21	4.0977	2.1543	48	1.9434	0.6172	1.494
0.4795	0.6467	1.8251	75	36	48	27	4.0156	2.0801	66	1.9355	0.5619	1.626
0.5015	0.8243	1.6626	69	24	33	36	3.9434	2.0156	48	1.9277	0.6186	1.5895
0.5005	0.6066	1.8596	78	15	51	27	4.3047	2.2988	60	2.0059	0.5927	1.4655
0.5132	0.8439	1.563	66	12	48	18	3.6035	1.6914	54	1.9121	0.6251	1.498
0.4741	0.8389	1.4686	69	6	42	27	3.7422	2.0312	45	1.7109	0.6421	1.7814
0.5254	0.5732	1.3427	108	18	57	51	3.8379	1.8896	72	1.9482	0.5657	1.5438
0.5225	0.7428	1.82	63	36	51	12	4.3633	2.0195	60	2.3438	0.5469	2.1491
0.5112	0.6064	1.5935	84	6	51	33	3.3281	2.0195	45	1.3086	0.6286	1.1405
0.501	0.773	1.4716	72	18	51	21	3.7852	1.8857	57	1.8994	0.5807	2.1745
0.5269	0.7392	1.7306	57	27	39	18	3.7188	1.9668	54	1.752	0.5957	1.2716
0.4766	0.8435	1.4036	63	18	42	21	3.4102	2.0234	39	1.3867	0.5894	1.7916
0.501	0.7014	1.8271	57	36	36	21	3.7812	2.0234	54	1.7578	0.5976	1.563
0.4949	0.7017	1.5925	81	18	42	39	3.8105	1.8213	69	1.9893	0.5829	2.0617
0.5161	0.7996	1.9216	63	36	42	21	4.1836	1.9668	60	2.2168	0.5568	1.7286
0.4758	0.7302	1.8535	69	30	39	30	4.1094	1.8213	66	2.2881	0.5793	1.5935
0.4902	0.8007	1.625	66	6	51	15	3.5898	2.084	42	1.5059	0.5836	1.6352
0.5229	0.7724	1.626	81	18	42	39	4.3633	1.8203	72	2.543	0.5887	1.3762
0.5088	0.6919	1.56	81	6	48	33	3.8398	1.8955	60	1.9443	0.6142	1.497
0.5239	0.9647	1.6301	63	6	42	21	4.3711	2.2344	42	2.1367	0.6029	1.7601
0.5366	1.0018	1.6301	75	12	45	30	5.3281	2.1445	57	3.1836	0.6058	1.756
0.4922	0.9998	1.6585	57	9	39	18	3.9707	2.2109	36	1.7598	0.5987	1.7966
0.5435	0.6166	1.82	69	87	45	24	3.8457	2.0156	60	1.8301	0.5974	1.1761
0.4929	0.5774	1.758	84	36	57	27	4.2383	2.0156	72	2.2227	0.5992	1.754
0.519	0.6342	1.7601	63	21	51	12	3.6504	2.1445	51	1.5059	0.5838	1.8251
0.4822	0.824	1.6575	60	12	51	9	3.7734	2.1699	45	1.6035	0.5802	1.8586
0.4998	0.8204	1.7621	60	21	42	18	3.9004	2.0801	48	1.8203	0.557	1.624
0.469	0.894	1.6331	72	24	42	30	4.3008	2.1465	48	2.1543	0.5385	1.4239
0.5327	0.8387	1.821	60	24	39	21	4.0547	1.8848	57	2.1699	0.5834	1.624
0.5171	0.6647	1.626	81	12	51	30	4.0391	2.0957	63	1.9434	0.6116	1.4351
0.491	0.771	1.5326	66	42	54	12	3.8496	1.8213	54	2.0283	0.5746	1.9185
0.5156	0.7015	1.69	78	27	60	18	4.4297	2.0898	60	2.3398	0.5498	2.0231
0.4856	0.9271	2.015	60	42	51	9	4.4258	2.0156	51	2.4102	0.5384	1.3102
0.5078	0.7637	1.625	69	15	48	21	4.1016	2.5391	39	1.5625	0.5502	1.822
0.4998	0.7948	1.6047	72	18	42	30	4.5547	2.4727	48	2.082	0.5799	1.7103
0.4993	0.792	1.5305	63	15	39	24	3.3848	2.0195	39	1.3652	0.6061	1.5895
0.5098	0.7492	1.69	57	27	39	18	3.3184	1.8213	51	1.4971	0.5819	1.56
0.4971	0.8901	1.755	63	24	39	24	4.3164	2.2188	45	2.0977	0.586	1.627
0.5	0.9935	1.7255	54	21	39	15	4.0391	2.3418	33	1.6973	0.579	1.6605
0.4854	0.8326	1.625	72	9	33	39	4.5547	2.2891	51	2.2656	0.5894	1.69
0.4919	0.8657	1.431	69	12	39	30	4.0977	2.0195	51	2.0781	0.594	1.4351
0.5	0.854	1.5275	72	21	36	36	4.2969	1.8203	60	2.4766	0.6256	1.4686
0.5508	0.7405	1.8952	72	36	45	27	4.6289	2.0312	66	2.5977	0.5785	2.0048
0.5112	0.9183	1.6301	78	21	51	27	5.2148	2.2109	63	3.0039	0.5826	2.343
0.5269	0.9095	1.626	75	21	45	30	4.6875	1.9033	60	2.7842	0.6122	2.081
0.5254	1.0393	1.6585	66	24	39	27	4.707	1.8301	54	2.877	0.6125	1.7215
0.4846	0.9565	1.6981	63	15	36	27	4.293	1.8857	51	2.4072	0.6264	1.7469
0.5083	0.8811	1.8342	60	21	39	21	4.2383	2.2988	42	1.9395	0.6032	1.7408
0.5088	0.6035	1.951	81	3	60	21	4.2461	1.9512	84	2.2949	0.5425	1.8982
0.4993	0.7338	1.7225	60	15	42	18	3.3848	1.7744	54	1.6104	0.595	1.5438
0.4844	0.5804	2.0475	75	39	45	30	4.1602	2.2441	69	1.916	0.569	1.4686
0.4568	0.8997	1.8555	51	12	36	15	3.7109	2.0156	39	1.6953	0.5766	1.0695
0.5156	0.7888	1.8251	63	0	45	18	4.168	1.8242	63	2.3438	0.6084	1.6849
0.5103	0.8559	1.5955	66	12	48	18	3.8574	1.8242	51	2.0332	0.628	1.5895
0.4917	0.8359	1.628	60	9	51	9	3.7109	1.9502	48	1.7607	0.5763	1.6971
0.5181	0.8727	1.5275	66	6	42	24	3.7852	2.0801	42	1.7051	0.5997	2.0536
0.5293	0.7446	1.56	81	12	51	30	4.6953	2.1465	57	2.5488	0.5984	1.432
0.5405	0.5636	1.7601	96	24	48	48	4.6875	1.7598	96	2.9277	0.593	1.8251
0.4895	0.8713	1.4361	72	12	54	18	3.7266	1.9502	48	1.7764	0.6035	1.8789
0.4934	0.8638	1.6575	66	33	48	18	4.2344	1.96	54	2.2744	0.6276	1.7875
0.491	0.8216	1.563	66	15	42	24	3.584	1.9668	45	1.6172	0.63	1.628
0.5679	0.8207	1.495	81	6	48	33	4.3633	2.0898	48	2.2734	0.6042	1.5661
0.4924	0.7388	1.8302	72	42	54	18	4.1016	1.8242	66	2.2773	0.5964	1.365
0.4924	0.8696	1.8525	72	42	36	36	4.8906	2.0234	63	2.8672	0.6142	1.4727
0.5156	0.8084	1.6656	60	21	36	24	4.0352	2.0801	51	1.9551	0.6026	1.6555
0.5015	0.739	1.5976	63	18	42	21	3.6504	2.0234	48	1.627	0.6249	1.5874
0.4604	0.8341	1.7905	69	36	39	30	4.5156	2.1445	60	2.3711	0.5915	1.5895
0.5083	0.8592	1.5305	66	18	48	18	3.7617	1.9668	45	1.7949	0.6172	1.7905
0.5479	0.383	1.9185	111	39	48	63	3.4492	1.8857	108	1.5635	0.6342	1.0837
0.502	0.7856	1.69	84	18	51	33	4.5977	1.8389	69	2.7588	0.6052	1.952
0.4912	0.8436	1.4686	63	9	45	18	3.7148	2.0801	42	1.6348	0.6379	1.5275
0.4587	0.8643	1.56	66	18	45	21	3.9707	2.0801	45	1.8906	0.6413	1.627
0.4688	0.8828	1.693	60	15	36	24	4.168	2.1543	45	2.0137	0.6283	1.492
0.5107	0.9041	1.693	51	21	39	12	3.5859	2.0957	36	1.4902	0.6212	1.628
0.5078	0.6844	1.5651	75	45	54	21	3.5879	1.7744	63	1.8135	0.6326	1.6199
0.479	0.6462	1.8302	81	93	60	21	4.2422	2.0957	69	2.1465	0.6131	2.0191
0.5342	0.713	1.6585	69	36	39	30	3.791	2.041	57	1.75	0.6734	1.4676
0.5	0.8503	1.625	63	33	45	18	4.168	2.1445	48	2.0234	0.693	1.495
0.5347	0.813	1.563	72	33	48	24	3.7715	1.8203	54	1.9512	0.7086	1.297
0.491	0.7738	1.5935	63	51	33	30	3.584	1.8301	57	1.7539	0.6631	1.4615
0.4912	0.8957	1.5326	66	30	45	21	4.1055	1.7598	57	2.3457	0.6469	1.9287
0.5347	0.8388	1.5326	63	30	48	15	3.7754	1.8896	51	1.8857	0.6862	1.6545
0.5161	0.8664	1.5011	66	33	39	27	4.1836	2.0957	48	2.0879	0.6691	1.4239
0.5078	0.6268	1.691	93	21	57	36	4.625	2.1465	75	2.4785	0.611	1.494
0.4758	0.8127	1.821	57	33	45	12	4	2.3086	42	1.6914	0.6092	1.8901
0.5	0.6928	1.628	66	33	45	21	3.6406	2.0898	51	1.5508	0.5999	1.7621
0.5181	0.7309	1.887	60	48	39	21	4.0469	2.0195	54	2.0273	0.5997	1.5641
0.4785	0.8042	1.4655	81	21	48	33	4.5156	2.0801	60	2.4355	0.6529	1.5366
0.502	0.7989	1.5305	75	21	48	27	4.3047	1.96	60	2.3447	0.643	1.1426
0.5347	0.9491	1.6575	57	27	39	18	3.7715	2.0195	42	1.752	0.5967	1.5275
0.5156	0.7442	1.69	84	12	54	30	4.457	2.0156	69	2.4414	0.6026	2.1003
0.48	0.7555	1.6656	72	12	57	15	3.6777	2.0156	51	1.6621	0.5844	1.6514
0.4849	1.0897	1.561	66	6	48	18	4.2891	2.0801	42	2.209	0.6835	1.6951
0.5391	0.7235	1.6951	66	57	51	15	3.5293	1.9131	48	1.6162	0.6077	1.2299
0.564	0.7144	1.7601	66	39	45	21	3.5762	1.7598	63	1.8164	0.5855	1.431
0.4829	0.7036	1.6575	75	30	54	21	3.9062	1.8301	66	2.0762	0.6119	1.4645
0.491	0.7064	1.755	75	0	54	21	4.1562	1.7549	75	2.4014	0.5969	1.9581
0.4927	0.7644	1.755	75	21	48	27	4.2305	1.8955	63	2.335	0.6494	1.4361
0.4897	0.8431	1.7946	63	18	48	15	3.9824	2.3438	39	1.6387	0.6348	1.9124
0.5464	0.8356	1.6981	72	9	36	36	4.1914	2.0234	51	2.168	0.6496	1.2939
0.5166	0.8704	1.69	69	21	54	15	4.2031	1.7559	60	2.4473	0.6097	1.7611
0.4922	0.9089	1.7926	60	18	48	12	4.3594	2.0801	51	2.2793	0.6323	1.7174
0.5078	0.8746	1.7255	66	9	33	33	4.4961	2.4785	42	2.0176	0.6515	1.3945
0.4985	0.8505	1.56	75	12	33	42	4.5664	2.0234	57	2.543	0.6566	1.887
0.4907	0.9603	1.498	60	12	48	12	3.9746	1.9502	45	2.0244	0.5554	2.014
0.521	0.7852	1.758	78	12	66	12	4.7539	2.084	60	2.6699	0.5625	1.947
0.5327	0.8703	1.496	69	9	54	15	3.9062	1.8301	54	2.0762	0.5817	1.561
0.5503	0.9109	1.5285	75	3	54	21	4.375	1.9512	54	2.4238	0.6157	1.8515
0.4922	0.8254	1.7905	57	15	42	15	3.9707	2.0195	51	1.9512	0.5397	1.7215
0.4919	1.0111	1.4625	60	12	45	15	3.7207	1.8857	42	1.835	0.5961	1.5986
0.5	0.9659	1.4635	75	3	48	27	4.2891	2.1465	45	2.1426	0.6086	1.5976
0.4702	0.7646	1.4635	63	3	42	21	3.1914	1.7744	48	1.417	0.6115	1.5265
0.4917	0.5783	1.6951	78	36	48	30	3.8691	2.0156	69	1.8535	0.5407	1.492
0.5088	0.7573	1.625	72	33	60	12	3.7148	1.8242	57	1.8906	0.5783	1.625
0.5693	0.7069	1.82	66	21	51	15	4.2305	2.084	60	2.1465	0.6004	1.627
0.4927	0.7279	1.7235	72	45	60	12	4.6211	2.4082	57	2.2129	0.5918	2.0465
0.5347	0.6545	2.4781	60	3	39	21	4.7656	2.2754	63	2.4902	0.6028	1.6169
0.4985	0.9404	1.6575	57	24	39	18	3.6504	1.8242	48	1.8262	0.5926	1.5275
0.5142	0.9692	1.625	63	27	36	27	4.3008	1.8213	54	2.4795	0.6175	1.235
0.5234	0.9398	1.5305	66	18	39	27	4.1133	1.6904	57	2.4229	0.5902	1.0085
0.5078	0.9148	1.367	75	12	39	36	4.1289	1.8955	51	2.2334	0.6193	1.69
0.469	0.8674	1.5275	69	15	39	30	4.1797	1.8301	57	2.3496	0.5724	1.9175
0.5425	0.8464	1.5285	75	12	36	39	4.6875	2.041	60	2.6465	0.6149	1.9185
0.4734	0.9664	1.3325	72	6	48	24	3.5801	1.6914	45	1.8887	0.5917	1.5945
0.5	0.8892	1.56	69	12	39	30	4.168	2.0195	51	2.1484	0.6058	1.56
0.4927	0.8468	1.821	66	9	48	18	4.4023	2.0312	54	2.3711	0.5668	2.014
0.4912	0.8348	1.625	60	27	45	15	3.8398	2.0957	45	1.7441	0.5588	1.7611
0.5	0.9007	1.5275	66	24	54	12	3.7715	1.8857	48	1.8857	0.5791	1.6575
0.5005	0.7354	1.755	69	27	42	27	4.0352	1.7549	69	2.2803	0.5605	1.8992
0.4766	0.6024	1.7875	72	21	51	21	3.9766	2.1699	57	1.8066	0.5707	1.3975
0.5083	0.8265	1.5305	66	30	48	18	3.8906	1.6299	60	2.2607	0.5503	1.7845
0.5298	0.8391	1.8535	57	30	42	15	4.0508	1.8213	54	2.2295	0.6065	1.1385
0.5088	1.0289	1.56	60	9	42	18	4.1211	2.0156	42	2.1055	0.5909	1.2472
0.5068	0.9372	1.5275	66	3	42	24	4.3594	2.1602	45	2.1992	0.607	1.7286
0.5083	0.9757	1.4635	63	6	42	21	3.8438	2.0156	39	1.8281	0.5863	1.3965
0.5239	0.7048	1.7306	66	54	48	18	3.9707	1.9541	60	2.0166	0.5866	1.8505
0.7095	0.7109	1.7601	69	33	51	18	4.0312	2.0801	57	1.9512	0.5536	1.8941
0.48	0.819	1.69	57	39	36	21	3.5195	1.8896	48	1.6299	0.5973	1.627
0.501	0.9356	1.7905	60	51	42	18	4.3164	1.8857	54	2.4307	0.5818	1.5265
0.5234	0.8635	1.6575	60	24	45	15	3.7246	1.9668	45	1.7578	0.5971	1.6575
0.4756	0.9389	1.82	54	24	36	18	3.9844	2.0156	42	1.9688	0.6279	1.627
0.5166	0.7972	1.755	57	24	30	27	3.9004	2.1484	45	1.752	0.6534	1.365
0.5337	0.834	1.5275	63	18	45	18	3.9043	1.9541	48	1.9502	0.6379	1.8525
0.4937	0.9426	1.6575	57	15	36	21	4.1172	2.084	42	2.0332	0.6154	1.4645
0.4822	0.8479	1.498	60	9	42	18	3.5156	1.96	42	1.5557	0.5686	1.559
0.5493	0.7398	1.5275	69	24	60	9	3.793	1.8301	60	1.9629	0.5756	2.0475
0.5225	0.8633	1.56	72	18	45	27	4.1055	2.0801	48	2.0254	0.6249	1.757
0.5015	0.8128	1.3711	78	9	51	27	3.6523	1.8242	54	1.8281	0.5898	1.5539
0.5239	0.876	1.7235	60	24	45	15	3.8457	2.0156	45	1.8301	0.6123	1.4615
0.5088	0.7482	1.9246	60	42	39	21	3.9707	2.0801	54	1.8906	0.5456	1.9246
0.5	0.8611	1.823	66	30	45	21	4.4258	2.0156	57	2.4102	0.6072	1.557
0.5146	0.8974	2.0861	60	24	33	27	4.5547	2.2988	48	2.2559	0.5722	1.3
0.5059	0.8673	1.69	60	9	42	18	4.2422	2.2832	45	1.959	0.5459	1.8911
0.4624	0.7941	1.5955	72	33	51	21	3.7969	1.6904	66	2.1064	0.5395	1.8495
0.5151	0.7887	1.9195	60	33	48	12	4.2109	2.4707	39	1.7402	0.573	1.8586
0.4729	0.4707	1.9764	84	21	60	24	3.7324	1.6914	105	2.041	0.5502	1.5986
0.4885	0.7764	1.7662	69	36	42	27	4.2031	1.9131	63	2.29	0.5755	1.6788
0.5283	0.7957	1.626	60	30	33	27	3.4473	1.6953	54	1.752	0.609	1.366
0.5161	0.8121	1.6362	60	0	45	15	3.7812	1.6367	60	2.1445	0.5907	1.4859
0.5063	0.8764	1.8535	66	39	39	27	4.75	2.2129	57	2.5371	0.5972	1.6016
0.5283	0.9066	1.563	75	27	45	30	4.8242	1.7656	69	3.0586	0.5759	1.884
0.5171	0.6898	1.5925	75	39	39	36	3.7793	1.7559	66	2.0234	0.5869	1.3325
0.501	0.584	1.7662	99	6	54	45	4.5703	1.6914	105	2.8789	0.5622	1.7459
0.5103	0.7355	1.43	84	0	42	42	4.1484	1.4297	84	2.7188	0.5586	1.692
0.5073	0.858	1.56	60	15	45	15	3.8457	1.8896	51	1.9561	0.5666	1.8911
0.5093	0.8032	1.6575	60	24	42	18	3.9746	1.9668	54	2.0078	0.5593	1.6575
0.4827	0.7551	1.5275	66	33	42	24	3.3926	1.8848	48	1.5078	0.59	1.7936
0.5083	0.8981	1.7235	57	24	36	21	3.998	1.8857	51	2.1123	0.6054	1.5326
0.5347	0.8519	1.5011	66	18	39	27	3.7715	1.96	54	1.8115	0.5773	1.7591
0.5034	0.9438	1.7875	75	30	48	27	5.6836	2.4707	54	3.2129	0.5521	1.7936
0.5439	0.9875	1.625	66	24	54	12	3.8711	1.626	57	2.2451	0.5671	1.625
0.4993	0.9135	1.625	54	30	36	18	4.043	2.0898	45	1.9531	0.5732	1.5762
0.5093	0.9084	1.498	54	6	30	24	3.4473	1.8896	39	1.5576	0.5639	1.232
0.469	0.9133	1.5955	60	15	33	27	4.043	2.0156	48	2.0273	0.5859	1.4595
0.4915	0.9074	1.626	60	18	39	21	3.8379	1.8857	45	1.9521	0.5649	1.624
0.4832	0.8175	1.7276	60	30	30	30	3.8066	1.6904	57	2.1162	0.5674	1.1974
0.5005	0.8612	1.5955	63	9	48	15	4.1641	2.0195	51	2.1445	0.5976	1.6605
0.4905	0.8858	1.4625	63	15	54	9	3.7188	1.8857	45	1.833	0.5488	2.0536
0.5078	0.833	1.6331	72	24	48	24	3.8398	1.6953	63	2.1445	0.5711	1.7489
0.5317	0.8144	1.563	69	9	57	12	4.1992	1.9541	60	2.2451	0.5889	1.949
0.5474	0.7966	1.7255	60	42	42	18	3.4746	1.8896	51	1.585	0.59	1.7255
0.5225	0.9051	1.7225	60	30	54	6	4.2305	2.0957	48	2.1348	0.6366	1.6575
0.4912	0.9835	1.5285	63	18	54	9	3.7246	1.8857	42	1.8389	0.6025	1.6585
0.4761	0.7824	1.8535	66	18	42	24	4.3711	2.0234	60	2.3477	0.6198	1.7235
0.501	0.6781	2.0516	60	33	33	27	4.0391	2.2129	48	1.8262	0.6496	1.6534
0.5098	0.7741	1.69	69	21	42	27	4.1133	2.0312	60	2.082	0.6328	1.69
0.54	0.8475	1.561	72	21	54	18	4.3906	1.9512	57	2.4395	0.6326	1.951
0.4836	0.8176	1.7225	60	33	48	12	4.1836	2.4727	39	1.7109	0.6441	2.0516
0.5215	0.8385	1.9185	60	42	42	18	4.5156	2.4844	45	2.0312	0.6467	1.7215
0.4741	0.884	1.3975	69	12	36	33	3.8398	2.2188	36	1.6211	0.6917	1.5336
0.5171	0.8398	1.691	63	33	42	21	3.6562	1.8213	54	1.835	0.5367	1.366
0.4753	0.7501	1.5955	78	21	51	27	4.1055	2.0156	60	2.0898	0.5522	1.8596
0.4812	0.7105	1.5681	72	36	57	15	3.5117	1.8213	60	1.6904	0.5306	1.887
0.5171	0.9116	1.3	72	15	54	18	3.9062	2.2188	39	1.6875	0.6551	1.562
0.4836	0.9508	1.7276	54	18	39	15	4.0352	2.4121	33	1.623	0.6116	1.8474
0.4766	0.9437	1.365	75	12	39	36	4.2383	1.8242	54	2.4141	0.6538	1.365
0.4902	0.9804	1.498	60	21	42	18	3.9863	1.6953	51	2.291	0.5684	1.557
0.4922	0.9007	1.433	75	21	48	27	4.0977	1.8955	54	2.2021	0.5973	1.622
0.5327	0.7584	1.4635	87	24	54	33	4.0352	1.7559	69	2.2793	0.5492	2.1257
0.4983	0.7442	1.887	69	30	57	12	4.3086	1.8896	66	2.4189	0.5424	1.493
0.5322	0.752	1.7875	69	33	45	24	4.0312	1.8955	60	2.1357	0.5549	1.1497
0.5083	0.4895	1.7225	87	24	66	21	3.8379	1.8896	78	1.9482	0.5512	1.7286
0.52	0.6638	1.5976	72	24	48	24	3.2598	1.626	69	1.6338	0.5705	1.6524
0.4834	0.8819	1.561	63	18	42	21	3.9023	1.8203	54	2.082	0.5644	1.756
0.5151	0.8851	1.6301	63	30	45	18	4.1641	1.626	66	2.5381	0.563	1.691
0.5225	0.53	1.5935	72	33	51	21	3.1328	1.8242	60	1.3086	0.5748	1.3335
0.5078	0.7062	1.8891	78	51	66	12	4.4961	1.8301	75	2.666	0.5802	1.5072
0.4729	0.8187	1.5935	69	15	48	21	3.9941	1.9541	54	2.04	0.567	1.4676
0.5308	0.9441	1.5651	63	27	36	27	4.1797	1.625	57	2.5547	0.6012	1.626
0.4739	0.9415	1.5011	60	18	45	15	3.7148	1.7598	51	1.9551	0.6026	1.7489
0.5469	0.8863	1.5011	72	9	45	27	4.168	1.7559	57	2.4121	0.6269	1.2289
0.5366	0.7465	1.3975	78	12	54	24	3.5156	1.7012	60	1.8145	0.5886	1.7875
0.4932	0.7518	1.8383	60	18	51	9	4.1055	1.626	78	2.4795	0.5397	1.887
0.6426	0.4615	1.6585	135	45	87	48	4.9922	2.4121	93	2.5801	0.5965	1.9835
0.5098	0.7095	1.563	75	15	57	18	3.7168	2.0801	48	1.6367	0.6557	1.297
0.5083	0.5908	1.6575	87	24	60	27	3.5801	1.7744	75	1.8057	0.642	1.4645
0.5288	0.8036	1.431	63	18	39	24	3.4492	1.9541	45	1.4951	0.6337	1.2462
0.4932	0.7704	1.433	72	15	57	15	3.7285	1.9541	51	1.7744	0.6317	1.427
0.481	0.7159	1.8555	57	15	36	21	3.3906	1.9512	48	1.4395	0.6229	1.4615
0.5005	0.7831	1.758	66	12	39	27	4.293	2.3438	48	1.9492	0.6317	1.427
0.5	0.8262	1.5011	60	9	48	12	3.5312	2.1484	36	1.3828	0.6143	1.69
0.4753	0.7674	1.7255	63	15	45	18	3.9668	2.084	51	1.8828	0.6272	1.5265
0.5215	0.7699	1.8535	72	30	48	24	4.6211	2.2754	57	2.3457	0.6506	1.7235
0.5229	0.7553	1.8952	69	48	45	24	4.5	1.9541	66	2.5459	0.5958	1.818
0.5435	0.7354	1.9195	63	54	39	24	4.3125	2.1699	57	2.1426	0.6257	1.6575
0.541	0.8081	1.6687	75	36	57	18	4.1133	1.9541	57	2.1592	0.6213	1.5915
0.4919	0.8713	1.6656	72	30	54	18	4.2305	1.9512	60	2.2793	0.6365	1.9764
0.5171	0.8863	1.7875	57	30	36	21	4.0391	2.0312	45	2.0078	0.6444	1.4686
0.5	0.8514	1.4625	66	18	48	18	4.0312	2.0801	45	1.9512	0.6562	1.5295
0.5181	0.8153	1.6585	63	36	39	24	3.6426	2.0195	45	1.623	0.6865	1.3315
0.5098	0.8391	1.756	57	24	42	15	3.8457	2.1543	42	1.6914	0.6415	1.689
0.5254	0.904	1.691	51	21	39	12	3.8379	2.0801	42	1.7578	0.6516	1.561
0.5093	0.8282	1.498	63	9	33	30	3.4473	1.8896	42	1.5576	0.6595	1.362
0.5083	0.9842	1.5925	57	6	36	21	3.8691	2.2246	36	1.6445	0.6412	1.9236
0.5166	0.7283	1.7946	60	24	36	24	3.9023	2.084	54	1.8184	0.6387	1.6504
0.4626	0.7102	1.4391	78	18	60	18	3.5156	1.8242	57	1.6914	0.5872	1.8779
0.4856	0.4714	1.6575	93	27	54	39	3.918	2.1543	72	1.7637	0.5619	1.6636
0.5073	0.7224	1.5976	87	27	54	33	4.3594	1.96	72	2.3994	0.6022	1.6037
0.5347	0.8405	0.9755	48	33	42	6	3.7715	1.9512	48	1.8203	0.6161	2.5345
0.5352	0.8556	1.8525	78	24	45	33	5.6094	2.0234	69	3.5859	0.6229	1.4077
0.5073	0.8226	1.7235	69	15	60	9	4.3555	2.1699	51	2.1855	0.6112	1.7966
0.645	0.4685	1.6575	111	54	90	21	4.0312	1.6914	102	2.3398	0.58	2.0617
0.4844	0.8193	1.5935	69	33	39	30	4.1602	1.8896	57	2.2705	0.6153	1.5265
0.4829	0.7691	1.6951	69	33	45	24	3.7793	1.7656	60	2.0137	0.609	1.626
0.5239	0.8365	1.755	63	30	45	18	4.3711	2.2129	48	2.1582	0.5991	1.8911
0.4929	0.8883	1.7875	66	21	48	18	4.5	2.0195	54	2.4805	0.6014	1.7225
0.5083	0.9771	1.7926	51	21	39	12	4.1094	2.2109	39	1.8984	0.582	1.5874
0.5835	0.5948	1.755	60	21	42	18	3.5918	2.0195	51	1.5723	0.586	1.3102
0.4822	0.8323	1.69	54	9	33	21	3.6426	2.2109	33	1.4316	0.6956	1.3
0.5176	0.793	1.625	57	15	45	12	3.3926	1.8301	45	1.5625	0.6046	1.4402
0.5254	0.599	0.9755	60	39	45	15	3.7207	1.9512	60	1.7695	0.5549	2.2115
0.5078	0.6949	1.951	63	54	48	15	4.2266	2.0801	57	2.1465	0.5938	1.7174
0.5166	0.807	1.8251	60	33	48	12	3.9023	2.2129	42	1.6895	0.6081	1.3701
0.5088	0.6515	1.7905	84	33	54	30	3.8398	2.0156	63	1.8242	0.6105	1.3295
0.5332	0.6417	1.6951	78	30	48	30	3.9023	1.96	63	1.9424	0.5754	1.691
0.4922	0.8431	1.6605	66	18	39	27	4.0977	2.1543	45	1.9434	0.6248	1.5265
0.4553	0.9889	1.626	72	18	33	39	5.0156	2.3438	48	2.6719	0.617	1.1162
0.5249	0.8588	1.7225	78	18	60	18	5.207	2.4082	57	2.7988	0.6112	2.1145
0.521	0.862	1.6585	78	9	36	42	4.8906	2.4043	51	2.4863	0.6288	1.2726
0.4993	0.6389	1.7662	72	48	45	27	3.6543	1.6914	69	1.9629	0.5952	1.4209
0.5278	0.625	1.8302	69	0	54	15	3.5801	1.8301	69	1.75	0.5625	1.4869
0.501	0.6652	1.6951	66	12	48	18	3.5391	1.9033	57	1.6357	0.5562	1.6849
0.5449	0.7245	2.0485	66	54	42	24	5.0078	2.4785	60	2.5293	0.5456	1.2665
0.5117	0.8448	1.6575	78	30	54	24	5.4844	2.7305	48	2.7539	0.5316	2.5675
0.584	0.7012	2.1125	63	30	45	18	4.6953	2.8066	45	1.8887	0.5438	1.8606
0.5972	0.7378	2.0485	69	33	45	24	5.3633	2.7422	57	2.6211	0.5509	2.1196
0.5342	0.7462	2.0841	54	39	39	15	4.8906	3.2012	36	1.6895	0.5237	2.5391
0.5405	0.7966	1.7255	75	51	45	30	4.1055	1.5615	72	2.5439	0.5972	1.6646
0.5215	0.7583	1.5275	81	15	57	24	4.3633	1.9541	63	2.4092	0.5486	2.0536
0.562	0.6404	1.8251	78	15	45	33	4.1641	2.0801	66	2.084	0.5937	1.366
0.5591	0.7781	1.5955	75	42	48	27	4.4219	2.3418	51	2.0801	0.6127	1.6565
0.5425	0.8342	1.6951	63	33	48	15	4.5547	2.4707	45	2.084	0.6274	1.8799
0.541	0.909	1.7875	63	27	45	18	4.8203	2.4707	45	2.3496	0.6317	1.9195
0.5303	0.8708	1.9195	63	30	39	24	5.2734	2.6074	48	2.666	0.6068	2.0536
0.4771	0.7075	1.6301	63	9	36	27	3.8535	2.6133	33	1.2402	0.6065	1.4899
0.501	0.7621	1.56	81	15	51	30	4.1836	1.8389	63	2.3447	0.6221	2.21
0.4846	0.7565	1.885	60	54	45	15	3.9102	2.0957	51	1.8145	0.6115	1.95
0.5381	0.7204	1.9175	60	48	42	18	3.8652	1.8955	57	1.9697	0.6356	1.0197
0.5156	0.8031	1.4686	72	36	57	15	3.9141	2.0801	51	1.834	0.6084	1.9866
0.5151	1.0008	1.691	63	3	36	27	4.293	2.1602	42	2.1328	0.6549	1.496
0.5156	0.9448	1.365	72	9	33	39	4.293	1.7559	54	2.5371	0.6857	1.625
0.5083	0.9759	1.628	54	21	42	12	3.8438	1.8242	45	2.0195	0.6382	1.494
0.4827	0.7985	1.6605	66	42	42	24	3.7715	1.7559	54	2.0156	0.5885	1.5265
0.5225	0.8375	1.5275	72	6	45	27	4.2383	2.0234	51	2.2148	0.6148	1.2086
0.4846	0.9561	1.496	63	12	36	27	4.1797	2.1484	42	2.0312	0.5997	1.3112
0.5146	0.8924	1.496	75	9	45	30	4.3047	1.8301	57	2.4746	0.5824	1.6301
0.4834	0.8728	1.7875	57	15	45	12	3.9199	2.0312	48	1.8887	0.5861	1.7895
0.5088	0.7817	1.7977	63	21	42	21	3.9707	1.9766	54	1.9941	0.5634	1.6534
0.5356	0.7748	1.755	60	30	51	9	3.6484	1.7656	54	1.8828	0.5616	1.3711
0.5308	0.9507	1.6575	63	6	48	15	4.293	2.4707	36	1.8223	0.6089	1.4645
0.5166	0.8382	1.6981	63	27	45	18	3.9004	1.7012	57	2.1992	0.6198	1.363
0.4746	0.8378	1.5651	60	24	45	15	3.7207	1.8896	48	1.8311	0.6029	1.6849
0.543	0.7075	1.821	66	45	51	15	3.8496	1.9512	57	1.8984	0.6234	1.6951
0.5161	0.7621	1.5285	69	18	45	24	3.7812	2.084	45	1.6973	0.6422	1.6565
0.479	0.8758	1.5976	72	21	33	39	4.6328	2.2129	51	2.4199	0.6142	1.3985
0.4399	0.7785	1.6301	57	21	42	15	3.7207	2.084	45	1.6367	0.57	1.886
0.5376	0.8449	1.563	60	6	42	18	3.5156	2.2246	33	1.291	0.5982	1.498
0.3533	0.6107	1.5925	72	3	48	24	2.8164	1.9541	51	0.8623	0.5947	1.3975
0.519	0.7156	1.69	63	30	42	21	3.3828	1.7559	60	1.627	0.622	1.495
0.6582	0.7432	1.885	57	33	42	15	3.6582	2.1484	45	1.5098	0.6061	1.367
0.519	0.8732	1.7225	54	21	42	12	3.6504	2.0801	39	1.5703	0.6456	1.2675
0.5259	0.7325	2.015	54	36	33	21	4.125	2.2891	48	1.8359	0.573	1.497
0.6152	0.6668	1.691	66	27	45	21	3.3828	2.0156	54	1.3672	0.5861	1.7641
0.4817	0.7693	1.8302	69	18	42	27	4.1836	2.0801	63	2.1035	0.5705	1.7448
0.5425	0.9617	1.5935	63	18	45	18	3.8398	1.9541	45	1.8857	0.6193	1.9185
0.5254	0.598	1.8535	63	27	45	18	3.8359	2.3438	48	1.4922	0.5791	1.6666
0.5215	0.8003	1.758	63	27	51	12	4.3633	2.2109	51	2.1523	0.6182	1.752
0.5	0.831	1.625	66	30	51	15	3.7695	1.7559	54	2.0137	0.6202	1.69
0.5488	0.8214	1.5275	69	18	39	30	4.043	1.8242	60	2.2188	0.6384	1.5275
0.5464	0.8009	1.5285	60	15	39	21	3.4512	1.9541	48	1.4971	0.5916	1.4615
0.4995	1.0381	1.625	54	15	45	9	3.9062	2.0156	39	1.8906	0.5871	2.0861
0.5264	0.7977	1.5275	72	6	39	33	3.8438	1.7549	57	2.0889	0.5748	1.2675
0.5142	0.8119	1.6301	72	57	42	30	4.1797	1.9131	60	2.2666	0.5696	1.5712
0.6909	0.7618	1.5935	63	39	42	21	2.9531	1.8242	54	1.1289	0.5486	2.0465
0.5596	0.8963	1.9185	57	15	39	18	4.4297	2.6035	36	1.8262	0.5924	1.5285
0.5186	0.8654	1.5935	60	39	39	21	3.5195	1.7598	51	1.7598	0.65	1.6565
0.5347	0.8128	1.6301	66	18	39	27	3.7754	2.0234	48	1.752	0.6332	1.4249
0.501	0.7572	1.4361	78	12	39	39	3.668	1.7598	60	1.9082	0.645	1.8139
0.5288	0.6619	1.56	63	18	39	24	3.4746	1.9668	51	1.5078	0.5995	1.692
0.5249	0.6639	1.886	57	18	45	12	3.7344	2.2246	48	1.5098	0.5814	1.624
0.5269	0.6273	1.69	66	18	39	27	3.582	2.2129	45	1.3691	0.5695	1.43
0.5337	0.7206	1.8535	63	27	39	24	3.9141	2.0156	60	1.8984	0.562	1.5915
0.4512	0.9483	1.43	72	36	57	15	4.3828	1.626	60	2.7568	0.6276	1.885
0.5186	0.8325	1.7012	66	27	42	24	4.1836	1.9131	57	2.2705	0.6306	1.4899
0.5005	0.892	1.4686	78	30	54	24	4.1641	1.6904	69	2.4736	0.609	1.7327
0.5068	0.8099	1.6605	63	39	45	18	3.3359	1.9541	51	1.3818	0.5647	2.0445
0.5205	0.9087	1.8667	51	27	42	9	3.7988	2.0195	45	1.7793	0.5693	1.1416
0.6294	0.6945	2.0191	66	33	57	9	4.0391	2.2832	60	1.7559	0.5656	2.4009
0.5693	0.7271	1.8555	63	36	48	15	3.6523	2.0312	60	1.6211	0.5574	1.7215
0.5327	0.8973	1.5681	69	21	48	21	3.7988	1.8955	51	1.9033	0.6113	1.4402
0.5386	0.8385	1.4635	72	15	45	27	4.1094	1.7598	60	2.3496	0.6119	1.5976
0.543	0.8774	1.495	69	18	45	24	3.8613	1.626	54	2.2354	0.6053	1.3772
0.5093	0.7732	1.6951	66	48	42	24	3.8496	1.7656	63	2.084	0.5505	1.7601
0.4817	0.7066	1.6951	66	3	42	24	3.6465	1.6953	69	1.9512	0.5705	1.626
0.4839	0.7514	1.6585	66	36	48	18	3.4004	1.8857	51	1.5146	0.5613	1.5935
0.4919	0.8061	1.69	69	39	42	27	3.9668	1.6914	63	2.2754	0.5716	1.5011
0.4814	1.0085	1.5925	57	3	36	21	3.7793	1.9512	42	1.8281	0.5792	1.6636
0.5073	0.7812	1.4036	72	9	42	30	3.9785	2.0801	48	1.8984	0.6633	1.7834
0.5249	0.8661	1.5935	63	33	39	24	4.2422	2.0195	48	2.2227	0.6686	1.7215
0.5249	0.9353	1.6575	51	33	39	12	3.7168	2.2246	36	1.4922	0.6575	1.8525
0.4753	0.8627	1.5275	69	15	42	27	4.1055	2.0234	48	2.082	0.5775	1.5275

## Sheet: MG1655 MOPS glucose uracil
septum position	elongation rate (1/hour)	initiation size per ori (micron)	tau_cyc (minute)	B period (minute)	C period (minute)	D period (minute)	division size (micron)	newborn size (micron)	generation time (minute)	added size (micron)	cell width (micron)	cell ID	daughter ID
0.4844	0.7669	1.43	66	36	57	9	3.6328	1.9834	48	1.6494	0.366	1051094	1051110
0.5425	0.7244	1.4395	84	30	66	18	3.8555	1.7598	66	2.0957	0.3593	1051110	1051132
0.5244	0.7204	1.6586	78	51	51	27	4.6328	2.0938	63	2.5391	0.3469	1051132	1051153
0.5391	0.7899	1.7127	72	39	39	33	4.3047	2.4297	48	1.875	0.3428	1051153	1051169
0.4988	0.7875	1.2942	93	6	63	30	4.6289	2.3203	51	2.3086	0.3518	1051169	1051186
0.5361	0.6625	1.3243	102	9	60	42	4.5312	2.3105	60	2.2207	0.342	1051186	1051206
0.5654	0.7478	1.5099	93	24	69	24	5.0703	2.4297	57	2.6406	0.3369	1051206	1051225
0.5815	0.6427	1.5409	105	18	66	39	6.0547	2.8691	66	3.1855	0.3265	1051225	1051247
0.5522	0.6339	1.7669	84	24	60	24	5.1836	3.5215	42	1.6621	0.3187	1051247	1051261
0.541	0.6775	1.8734	81	12	51	30	5.082	2.8613	51	2.2207	0.3215	1051261	1051278
0.5151	0.739	1.65	93	21	39	54	6.3242	2.5684	60.0312	3.7559	0.6047	2004235	2004255
0.5239	0.7512	1.5486	90	12	66	24	4.9023	3.2578	41.9688	1.6445	0.6118	2004255	2004269
0.4819	0.7736	1.4859	66	66	36	30	3.4238	1.873	48	1.5508	0.6287	2009120	2009136
0.4814	0.7576	1.112	93	24	39	54	3.9121	1.6504	69	2.2617	0.6211	2009136	2009159
0.4722	0.5165	1.1756	108	24	39	69	3.7559	2.459	54	1.2969	0.5651	2009185	2009203
0.5288	0.6588	1.1361	135	75	51	84	4.6914	1.7734	78	2.918	0.5688	2009203	2009229
0.5444	0.6739	0.8869	135	0	54	81	4.6875	2.4824	57	2.2051	0.5484	2009229	2009248
0.5161	0.5598	1.6405	153	24	48	105	5.1836	2.5391	72	2.6445	0.5638	2009264	2009288
0.5005	0.8159	1.4343	69	42	42	27	3.5234	1.5557	60	1.9678	0.4969	2018099	2018119
0.5571	0.8218	1.2109	78	39	54	24	3.7988	1.7637	57	2.0352	0.4933	2018119	2018138
0.5098	0.808	1.3922	75	36	42	33	4.3359	2.1152	54	2.2207	0.4986	2018138	2018156
0.5273	0.849	1.3922	78	24	45	33	4.1953	2.2109	48	1.9844	0.475	2018156	2018172
0.5244	0.8003	1.6182	75	51	42	33	4.3242	2.1152	54	2.209	0.4925	2018227	2018245
0.4924	0.7597	1.5486	72	33	51	21	4.3867	2.2676	51	2.1191	0.5094	2018245	2018262
0.4883	0.8387	1.7127	75	33	45	30	4.7344	2.1621	57	2.5723	0.5063	2018262	2018281
0.5649	0.5451	1.7084	93	54	42	51	4.4805	2.0938	81	2.3867	0.3647	4052113	4052140
0.5688	0.6777	1.6646	96	12	48	48	5.918	3.5352	45	2.3828	0.3416	4052244	4052259
0.5728	0.6763	1.8184	81	6	42	39	5.4102	3.3652	42	2.0449	0.3337	4052259	4052273
0.5688	0.5644	1.8442	96	6	51	45	5.4141	3.0977	60.0312	2.3164	0.3478	4052273	4052293
0.4778	0.8951	1.2298	63	39	39	24	3.2227	1.6504	45	1.5723	0.398	4078125	4078140
0.4485	0.9158	1.2152	66	27	51	15	3.1973	1.54	48	1.6572	0.3743	4078140	4078156
0.4985	0.7778	1.3759	84	36	48	36	3.9727	1.4346	72	2.5381	0.3731	4078156	4078180
0.4966	0.8003	1.2942	78	42	51	27	3.7715	1.9805	48	1.791	0.3465	4078180	4078196
0.5356	0.7389	1.3759	93	24	54	39	4.5234	1.873	69	2.6504	0.358	4078196	4078219
0.5205	0.7347	1.5984	90	42	42	48	5.0703	2.4219	62.9688	2.6484	0.3518	4078219	4078240
0.4917	0.7832	1.3759	108	15	63	45	6.0586	2.6406	60	3.418	0.3525	4078240	4078260
0.5396	0.7227	1.6036	90	15	51	39	5.3047	2.9785	45	2.3262	0.3342	4078260	4078275
0.4978	0.6897	1.815	78	9	45	33	4.6445	2.8613	42	1.7832	0.337	4078275	4078289
0.5142	0.7399	1.2212	87	9	60	27	3.8555	2.4219	35.9688	1.4336	0.3625	4087267	4087279
0.4988	0.6556	1.3243	99	42	60	39	3.9746	1.7734	74.9375	2.2012	0.3951	5093181	5093206
0.4946	0.7221	1.3793	93	24	81	12	4.2773	1.9805	63	2.2969	0.3984	5093240	5093261
0.5015	0.8395	1.32	72	51	51	21	3.5371	1.6533	51	1.8838	0.4385	6014136	6014153
0.5493	0.6781	1.4945	69	36	63	6	3.4277	1.7734	54	1.6543	0.4439	6014153	6014171
0.5278	0.7335	1.4343	78	42	54	24	3.9668	1.8828	66	2.084	0.4413	6014171	6014193
0.5146	0.9542	1.6285	63	51	42	21	4.2969	2.0938	48.0312	2.2031	0.4222	6014193	6014209
0.5039	0.8596	1.4945	69	27	48	21	4.418	2.2109	48	2.207	0.4382	6014209	6014225
0.5249	0.8154	1.4893	78	24	36	42	4.4219	2.2246	54	2.1973	0.4339	6014225	6014243
0.5288	0.7543	1.3793	81	21	48	33	4.207	2.3203	48	1.8867	0.4497	6014243	6014259
0.5	0.7633	1.5013	78	18	57	21	4.2031	2.2246	47.9688	1.9785	0.466	6014259	6014275
0.5513	0.7104	1.4472	78	27	60	18	3.9902	2.4434	44.9688	1.5469	0.3723	6022187	6022202
0.5034	0.6607	1.6036	75	27	54	21	3.9883	2.1992	57.0312	1.7891	0.3832	6022202	6022221
0.5488	0.8242	1.5555	75	36	45	30	4.4141	2.0078	53.9688	2.4062	0.3814	6022221	6022239
0.5083	0.7027	1.4025	87	21	57	30	4.7812	2.4219	54	2.3594	0.3754	6022239	6022257
0.5381	0.7157	1.5959	78	24	54	24	4.3125	2.4297	48	1.8828	0.3779	6022257	6022273
0.5649	0.6137	1.7669	78	30	42	36	4.3008	2.3203	60	1.9805	0.4164	6022273	6022293
0.5601	0.6367	1.8288	93	15	51	42	5.3047	3.0977	50.9688	2.207	0.3551	6088254	6088271
0.5513	0.5389	1.7084	99	15	60	39	5.4023	2.9727	63.0312	2.4297	0.3492	6088271	6088292
0.5449	0.7878	1.5641	63	30	48	15	3.6328	2.0938	44.9688	1.5391	0.3816	7025105	7025120
0.5303	0.7718	1.6105	66	36	42	24	3.9883	1.9805	57.0312	2.0078	0.3547	7025120	7025139
0.5464	0.7488	1.5959	75	24	57	18	4.6328	2.6406	45.0312	1.9922	0.3571	7025179	7025194
0.5454	0.7751	1.8442	84	27	51	33	5.8516	2.5293	66	3.3223	0.3617	7025194	7025216
0.5591	0.7405	1.8219	78	30	48	30	5.5117	3.1914	42	2.3203	0.3596	7025216	7025230
0.5498	0.8014	1.992	63	18	45	18	5.0391	3.082	38.9688	1.957	0.3879	7025230	7025243
0.5654	0.7425	1.9284	66	21	39	27	5.0703	2.7695	48	2.3008	0.3799	7025243	7025259
0.5356	0.6707	1.8288	81	21	39	42	5.4023	2.8691	54.0312	2.5332	0.4004	7025259	7025277
0.5674	0.6602	1.4395	84	27	33	51	4.0742	2.1367	59.9688	1.9375	0.3732	7043094	7043114
0.4902	0.7251	1.705	75	39	48	27	4.3164	2.3125	53.9688	2.0039	0.3691	7043114	7043132
0.5176	0.7599	1.7059	90	36	45	45	5.7422	2.1152	72	3.627	0.365	7043132	7043156
0.5352	0.7057	1.6646	75	33	51	24	4.3203	2.9727	36	1.3477	0.3526	7043156	7043168
0.5181	0.7391	1.5959	90	9	48	42	5.1016	2.3125	63.0312	2.7891	0.3483	7043168	7043189
0.5581	0.6962	1.8219	87	33	45	42	5.3242	2.6426	57	2.6816	0.3433	7043189	7043208
0.5347	0.6957	1.6534	81	15	60	21	4.7305	2.9727	39.0312	1.7578	0.3448	7043208	7043221
0.5371	0.6266	1.4859	90	48	39	51	4.3047	2.2031	62.9688	2.1016	0.3746	7060112	7060133
0.5381	0.594	1.3922	99	24	51	48	4.3125	2.3125	60.0312	2	0.3682	7060133	7060153
0.5508	0.6381	1.2298	111	6	87	24	4.4336	2.3203	56.9688	2.1133	0.3717	7060153	7060172
0.5278	0.596	1.5486	90	30	54	36	4.4531	2.4434	63	2.0098	0.3555	7060172	7060193
0.4368	0.7174	1.8769	51	33	36	15	3.9102	2.9785	23.9844	0.9316	0.3543	7060249	7060257
0.5308	0.8175	1.815	60	57	39	21	3.9863	1.9492	50.9688	2.0371	0.3701	7073098	7073115
0.5146	0.6458	1.4859	78	33	36	42	4.0859	2.1152	60.0312	1.9707	0.3492	7073115	7073135
0.5527	0.623	1.7059	78	54	51	27	4.1836	2.334	56.9688	1.8496	0.3297	7073198	7073217
0.5137	0.6922	1.7084	69	36	57	12	4.0742	2.3125	48	1.7617	0.3424	7073217	7073233
0.5786	0.7573	1.5443	75	27	60	15	3.9961	2.0938	53.9688	1.9023	0.3366	7073233	7073251
0.5464	0.7204	1.4945	78	30	57	21	4.2344	2.3125	54.0312	1.9219	0.3346	7073251	7073269
0.5684	0.6604	1.6509	78	30	51	27	4.082	2.3125	54	1.7695	0.3291	7073269	7073287
0.4248	0.8119	1.5409	87	30	45	42	5.4375	2.3203	63	3.1172	0.37	7113170	7113191
0.6104	0.5235	1.7368	87	21	48	39	4.5195	2.8691	57.0312	1.6504	0.3557	7113274	7113293
0.5044	0.8334	1.7188	57	36	33	24	3.3359	1.8828	47.9688	1.4531	0.4619	8003092	8003108
0.5679	0.7746	1.2839	75	30	57	18	3.5723	1.6826	57.0312	1.8896	0.4483	8003108	8003127
0.5854	0.7495	1.5486	81	45	48	33	4.3203	2.0273	69	2.293	0.4614	8003127	8003150
0.5107	0.7589	1.5443	81	39	33	48	4.7422	2.5293	50.9688	2.2129	0.4403	8003150	8003167
0.5205	0.6948	1.3243	126	9	45	81	6.3008	2.4199	84	3.8809	0.4331	8003167	8003195
0.5347	0.9138	1.2839	99	9	57	42	4.5469	3.2812	24	1.2656	0.4746	8003195	8003203
0.4368	0.7861	1.8734	69	30	51	18	5.2578	2.459	51.0312	2.7988	0.4969	8003251	8003268
0.4077	0.689	1.8442	57	36	45	12	4.0547	2.2969	42	1.7578	0.4923	8003268	8003282
0.5127	0.8731	1.2659	84	30	63	21	4.293	1.9209	57.0312	2.3721	0.4703	8011108	8011127
0.4873	0.6762	1.7368	72	42	42	30	4.0703	2.1992	56.9688	1.8711	0.4639	8011127	8011146
0.5425	0.7407	1.5409	72	36	42	30	3.875	1.9834	51.0312	1.8916	0.4855	8011146	8011163
0.5254	0.8156	1.5486	75	33	51	24	4.4023	2.1016	56.9688	2.3008	0.49	8011163	8011182
0.5264	0.8736	1.6182	72	36	54	18	4.8789	2.3125	51	2.5664	0.4764	8011182	8011199
0.5181	0.8468	1.9439	66	36	36	30	5.1016	2.5684	51	2.5332	0.4648	8011199	8011216
0.5098	0.8504	1.8184	69	27	36	33	5.1836	2.6426	44.9688	2.541	0.4679	8011216	8011231
0.4895	0.8365	1.7634	81	15	42	39	5.3906	2.6426	51.0312	2.748	0.4655	8011231	8011248
0.541	0.7582	1.7188	66	21	39	27	4.3125	2.6406	36	1.6719	0.4912	8011248	8011260
0.5522	0.7993	1.6036	93	12	45	48	6.2227	3.082	51	3.1406	0.4013	8016180	8016197
0.5371	0.5439	1.54	120	12	60	60	5.9453	3.207	66	2.7383	0.3514	8077139	8077161
0.5317	0.5062	1.815	111	12	66	45	5.1758	3.1914	56.9688	1.9844	0.3592	8077161	8077180
0.5332	0.7921	1.6646	84	30	48	36	5.1914	2.3105	60.0312	2.8809	0.374	8090107	8090127
0.5776	0.773	1.9869	69	39	42	27	4.9531	2.7695	47.9688	2.1836	0.3391	8090127	8090143
0.5322	0.7173	1.7737	75	21	51	24	5.1719	2.8613	48.0312	2.3105	0.3535	8090143	8090159
0.5273	0.7212	1.815	93	18	48	45	5.9336	2.752	62.9688	3.1816	0.3678	8090159	8090180
0.5195	0.7708	1.815	78	24	54	24	5.0859	3.1289	38.9688	1.957	0.3371	8090180	8090193
0.5762	0.7576	1.937	69	15	45	24	4.7852	2.6426	45.0312	2.1426	0.3394	8090193	8090208
0.5444	0.6849	1.8288	96	21	66	30	6.1133	2.7578	72	3.3555	0.3405	8090208	8090232
0.5908	0.7521	1.5959	78	27	42	36	4.3008	2.6484	42.0312	1.6523	0.4334	8099145	8099159
0.5425	0.7536	1.338	87	78	51	36	3.8555	2.0938	50.9688	1.7617	0.4353	8103165	8103182
0.5723	0.7896	1.2298	87	21	63	24	4.4375	2.0938	57	2.3438	0.435	8103182	8103201
0.4951	0.7115	1.6105	96	36	45	51	6.1016	2.5391	75	3.5625	0.4058	8103201	8103226
0.5547	0.4643	1.7737	111	30	78	33	5.1914	3.0195	66	2.1719	0.3747	8103226	8103248
0.5981	0.7685	1.9525	90	24	57	33	5.2031	2.8789	47.9688	2.3242	0.41	8103248	8103264
0.5508	0.7618	1.6586	69	12	48	21	4.6602	3.1113	33	1.5488	0.3713	8103264	8103275
0.5674	0.5051	1.6105	87	6	45	42	4.0742	2.5684	60.0312	1.5059	0.3652	8103275	8103295
0.5425	0.7637	1.3759	81	33	39	42	3.8535	2.0078	54	1.8457	0.5021	9012099	9012117
0.5732	0.7558	1.3793	90	27	48	42	4.7031	2.0898	62.9688	2.6133	0.509	9012117	9012138
0.5488	0.7983	1.3793	78	24	54	24	4.4141	2.6973	39	1.7168	0.4948	9012138	9012151
0.5537	0.7404	1.6534	78	18	39	39	5.0273	2.4219	57.0312	2.6055	0.4994	9012151	9012170
0.5483	0.688	1.5486	81	21	51	30	4.6211	2.7852	44.9688	1.8359	0.4998	9012170	9012185
0.5454	0.7505	1.6586	78	15	51	27	4.8438	2.5332	48	2.3105	0.5121	9012185	9012201
0.5767	0.6678	1.5486	93	15	54	39	4.9609	2.6426	60.0312	2.3184	0.4992	9012201	9012221
0.5493	0.6929	1.7059	84	24	48	36	5.2188	2.8594	47.9688	2.3594	0.4923	9012221	9012237
0.6064	0.7293	1.7806	84	15	51	33	5.3086	2.8691	51.0312	2.4395	0.4763	9012237	9012254
0.5493	0.7697	1.6723	81	15	48	33	5.6953	3.2207	45	2.4746	0.5163	9012254	9012269
0.5571	0.6552	1.8838	81	15	42	39	5.3633	3.1289	50.9688	2.2344	0.5229	9012269	9012286
0.5781	0.7917	1.5443	69	36	45	24	3.9219	1.8828	54	2.0391	0.3851	9051110	9051128
0.5723	0.7177	1.2659	81	24	63	18	3.8652	2.2676	51	1.5977	0.3568	9051128	9051145
0.521	0.7048	1.4945	108	27	57	51	6.0078	2.2109	84	3.7969	0.3509	9051145	9051173
0.5366	0.7103	1.7127	96	39	54	42	5.957	3.1289	51	2.8281	0.3444	9051173	9051190
0.542	0.6648	1.485	75	39	48	27	4.082	1.9922	63	2.0898	0.3907	9078165	9078186
0.5356	0.6551	1.5959	69	48	48	21	3.9062	2.2109	54	1.6953	0.3749	9078186	9078204
0.5425	0.6766	1.5959	72	39	42	30	3.8555	2.0938	56.9688	1.7617	0.3777	9078204	9078223
0.5522	0.7327	1.3243	87	24	63	24	4.2031	2.0938	54	2.1094	0.364	9078223	9078241
0.5708	0.7071	1.5409	81	33	51	30	4.8789	2.3203	60.0312	2.5586	0.3501	9078241	9078261
0.5103	0.739	1.4893	69	27	48	21	4.1016	2.7852	35.9688	1.3164	0.3634	9078261	9078273
0.5103	0.5827	0.9659	117	48	57	60	4.1016	2.0938	69.0625	2.0078	0.3613	9078273	9078296
0.5137	0.7357	1.2702	87	54	48	39	3.6465	1.665	66.0625	1.9814	0.3892	9086137	9086159
0.5078	0.7131	1.3922	84	39	51	33	3.6875	1.873	56.9688	1.8145	0.364	9086159	9086178
0.5415	0.7194	1.2212	99	21	66	33	3.8672	1.873	62.9688	1.9941	0.3613	9086178	9086199
0.5337	0.7389	1.6586	87	12	54	33	4.9531	2.2031	63	2.75	0.3559	9086239	9086260
0.5215	0.7575	1.4343	87	21	48	39	4.6484	2.6426	45	2.0059	0.3425	9086260	9086275
0.5273	0.6134	1.6534	81	18	42	39	4.1914	2.4219	54.0312	1.7695	0.344	9086275	9086293
0.5415	0.5719	1.815	99	30	39	60	5.2852	2.5684	69	2.7168	0.3557	9100178	9100201
0.5405	0.6015	1.6509	102	24	63	39	5.2891	2.8613	57	2.4277	0.3456	9100201	9100220
0.5449	0.731	1.32	69	54	42	27	3.6328	1.9209	54.0312	1.7119	0.4227	10052102	10052120
0.5498	0.7725	1.4472	81	36	51	30	4.4023	1.9805	62.9688	2.4219	0.4116	10052120	10052141
0.5249	0.6833	1.8219	72	48	45	27	4.6289	2.4199	57.0312	2.209	0.3911	10052141	10052160
0.5117	0.6388	1.7806	78	39	39	39	4.5586	2.4297	59.9688	2.1289	0.362	10052160	10052180
0.5469	0.7473	1.43	81	21	60	21	4.5352	2.3516	54	2.1836	0.3696	10083099	10083117
0.5771	0.6744	1.8734	72	42	54	18	4.9688	2.4824	59.9688	2.4863	0.3735	10083117	10083137
0.5474	0.6939	1.815	84	33	57	27	5.4844	2.8691	57	2.6152	0.3487	10083137	10083156
0.562	0.6942	2.035	84	30	48	36	6.0781	3.002	57.0312	3.0762	0.3519	10083156	10083175
0.5107	0.6681	1.925	78	21	48	30	5.4023	3.418	42.0312	1.9844	0.3707	10083175	10083189
0.4624	0.7479	1.6036	84	39	54	30	4.3398	2.2031	57.0312	2.1367	0.3838	11110167	11110186
0.5215	0.7096	1.5443	81	33	45	36	4.0156	2.0078	56.9688	2.0078	0.3781	11110186	11110205
0.5405	0.7174	1.3793	99	24	54	45	4.3164	2.0938	66	2.2227	0.3494	11110205	11110227
0.5	0.6863	1.3845	90	27	51	39	4.2305	2.334	51.0312	1.8965	0.3632	11110227	11110244
0.5024	0.7612	1.2152	108	3	72	36	4.6445	2.1152	59.9688	2.5293	0.3551	11110244	11110264
0.543	0.7515	1.5486	69	27	51	18	3.8535	2.334	36.0312	1.5195	0.3482	11110264	11110276
0.5142	0.6914	1.5443	78	57	48	30	3.875	1.9922	60	1.8828	0.4444	12030164	12030184
0.5137	0.6914	1.3303	90	27	60	30	3.9492	1.9922	56.9688	1.957	0.4494	12030184	12030203
0.5078	0.7745	1.3922	78	30	45	33	4.1211	2.0273	51	2.0938	0.4245	12030203	12030220
0.5151	0.6298	1.4309	81	24	42	39	3.6367	2.0938	54.0625	1.543	0.4001	12030220	12030238
0.5322	0.6697	1.3303	105	15	57	48	4.6211	2.0898	66	2.5312	0.377	12034263	12034285
0.5913	0.7035	1.87	66	42	51	15	4.3164	2.5684	48.0625	1.748	0.3699	12069102	12069118
0.5752	0.6645	1.87	75	36	36	39	5.1797	2.5508	62.9688	2.6289	0.3561	12069118	12069139
0.5498	0.6454	1.7188	108	27	57	51	6.6055	2.9785	72	3.627	0.355	12069139	12069163
0.5698	0.5907	1.6586	108	12	54	54	5.6484	3.6309	48.0312	2.0176	0.3587	12069163	12069179
0.5596	0.5666	1.5125	120	66	84	36	6.1211	3.2207	65.9375	2.9004	0.3579	12069179	12069201
0.5371	0.6531	1.4395	96	15	48	48	4.5234	2.6406	48.0312	1.8828	0.3614	12091154	12091170
0.5693	0.704	1.4309	87	9	57	30	4.4609	2.4297	48	2.0312	0.381	12091170	12091186
0.5293	0.7324	1.5984	72	24	42	30	4.4453	2.5391	48	1.9062	0.3799	12091186	12091202
0.5532	0.7727	1.6182	84	24	39	45	5.1758	2.3516	60	2.8242	0.3746	12091202	12091222
0.543	0.679	1.595	84	21	51	33	5.1016	2.8613	44.9688	2.2402	0.396	12091222	12091237
0.5708	0.2064	1.937	120	15	36	84	4.6406	2.7695	90.0625	1.8711	0.3562	12091237	12091267
0.5186	0.7376	1.2212	87	30	48	39	3.6621	1.873	57	1.7891	0.3829	13062095	13062114
0.54	0.7054	1.4558	87	36	45	42	4.0938	1.8984	66	2.1953	0.3794	13062114	13062136
0.5454	0.6587	1.3243	93	30	51	42	4.1133	2.2109	57	1.9023	0.3695	13062136	13062155
0.5386	0.6946	1.2753	108	18	54	54	5.1445	2.2441	69	2.9004	0.3732	13062155	13062178
0.5703	0.7133	1.4395	102	21	63	39	5.2227	2.7695	53.9688	2.4531	0.3608	13062178	13062196
0.5508	0.7068	1.4893	93	9	54	39	5.1953	2.9785	48	2.2168	0.3687	13062196	13062212
0.5806	0.4866	1.815	108	21	48	60	5.5078	2.9707	80.9375	2.5371	0.3628	13062274	13062301
0.5288	0.689	1.3303	87	45	60	27	3.9746	1.6826	72	2.292	0.4626	13084105	13084129
0.5552	0.6286	1.3793	105	24	57	48	4.707	1.9834	75	2.7236	0.4071	13084147	13084172
0.5229	0.5918	1.4395	105	27	72	33	4.4375	2.6152	56.9688	1.8223	0.4136	13084172	13084191
0.5566	0.6616	1.5211	93	18	63	30	4.2266	2.3203	53.9688	1.9062	0.4065	13084191	13084209
0.5088	0.5784	1.5555	93	27	66	27	4.3477	2.3516	66	1.9961	0.4078	13084209	13084231
0.5493	0.5947	1.5555	96	39	69	27	4.4219	2.1367	69.0625	2.2852	0.37	13110156	13110179
0.5625	0.5656	1.5443	102	27	84	18	4.3047	2.4297	59.9688	1.875	0.3587	13110179	13110199
0.5	0.7664	1.3845	78	39	60	18	3.8418	1.7637	59.9688	2.0781	0.4065	14004110	14004130
0.5391	0.7033	1.6105	78	42	45	33	4.0859	1.9209	60.0938	2.165	0.3997	14004130	14004150
0.5576	0.519	1.3793	114	24	60	54	4.5391	2.2031	77.9375	2.3359	0.4303	14004150	14004176
0.5713	0.5489	1.7669	93	15	51	42	4.625	2.75	53.9688	1.875	0.4091	14004238	14004256
0.5439	0.5939	1.6036	102	18	57	45	5.0703	2.6426	66	2.4277	0.3976	14004256	14004278
0.5488	0.585	1.4343	84	33	63	21	3.4141	2.3301	45.0312	1.084	0.4177	14008130	14008145
0.5581	0.5812	1.375	93	21	72	21	3.7441	1.873	69	1.8711	0.423	14008145	14008168
0.5088	0.5947	1.32	93	42	60	33	4.0391	2.0898	65.9375	1.9492	0.4349	14008168	14008190
0.5264	0.7419	1.4343	78	42	48	30	3.9766	2.0547	54.0625	1.9219	0.4076	14008190	14008208
0.5635	0.7543	1.3243	93	27	42	51	4.7852	2.0938	66	2.6914	0.4547	14008208	14008230
0.5493	0.8701	1.3793	84	30	42	42	5.2188	2.6973	48.0312	2.5215	0.4026	14008230	14008246
0.543	0.8006	1.3793	84	9	51	33	5.3008	2.8691	45	2.4316	0.3907	14008246	14008261
0.5449	0.6774	1.5409	75	9	51	24	4.3594	2.8789	38.9688	1.4805	0.373	14008261	14008274
0.5576	0.5655	1.1034	123	36	60	63	4.5391	2.375	75	2.1641	0.4137	14008274	14008299
0.4863	0.7681	1.3922	81	30	57	24	3.6465	1.6533	66	1.9932	0.3928	14048179	14048201
0.5518	0.5492	1.4859	81	51	45	36	3.4434	1.7734	66	1.6699	0.3604	14048201	14048223
0.5615	0.7241	1.8356	75	39	54	21	4.7656	2.3125	57.0312	2.4531	0.341	14070240	14070259
0.543	0.7157	1.87	63	39	42	21	4.6758	2.6758	44.9688	2	0.3484	14070259	14070274
0.5117	0.5225	1.9284	84	27	48	36	4.3047	2.5391	66	1.7656	0.3506	14070274	14070296
0.5127	0.8029	1.3793	87	27	63	24	4.0703	2.459	38.9375	1.6113	0.3821	14074117	14074130
0.5708	0.5207	1.5984	84	21	66	18	3.668	2.0879	66	1.5801	0.3673	14074130	14074152
0.5649	0.5908	1.375	120	33	87	33	5.0664	2.0938	87.0625	2.9727	0.3653	14074152	14074181
0.5005	0.5633	1.6182	81	51	54	27	4.1836	2.8613	44.9688	1.3223	0.3349	14074181	14074196
0.5527	0.7172	1.8184	84	15	54	30	5.7422	3.1973	48.0312	2.5449	0.4002	14074252	14074268
0.5503	0.7043	2.047	81	21	39	42	6	3.1738	53.9688	2.8262	0.3688	14074268	14074286
0.5259	0.6721	1.4859	81	30	54	27	4.2031	2.0898	60.0312	2.1133	0.3735	15004152	15004172
0.5435	0.5966	1.6646	102	39	39	63	4.875	2.2109	80.9375	2.6641	0.3749	15004172	15004199
0.5718	0.619	1.4395	102	27	63	39	4.6328	2.334	66	2.2988	0.4012	15030104	15030126
0.5835	0.4888	1.3922	123	18	81	42	4.9336	2.6484	75	2.2852	0.3613	15030126	15030151
0.563	0.5436	1.4859	141	12	66	75	6.0586	2.8789	78	3.1797	0.3481	15030151	15030177
0.5845	0.4136	1.5752	123	9	72	51	5.0234	3.4102	53.9688	1.6133	0.3681	15030177	15030195
0.582	0.5204	1.8356	96	9	63	33	4.7422	2.9355	51.0625	1.8066	0.3469	15030195	15030212
0.5908	0.6386	1.8356	81	21	66	15	4.8398	2.7578	50.9688	2.082	0.3518	15030212	15030229
0.564	0.6089	1.98	75	36	42	33	5.0742	2.8594	60	2.2148	0.3716	15030229	15030249
0.5405	0.7272	1.8838	69	33	48	21	4.793	2.8613	41.9688	1.9316	0.3662	15030249	15030263
0.5698	0.5852	1.8184	84	18	42	42	4.8867	2.5898	60.0312	2.2969	0.3923	15030263	15030283
0.5273	0.6977	1.7059	69	33	57	12	3.9844	2.5684	42.0312	1.416	0.3243	15061106	15061120
0.5342	0.726	1.6534	81	12	51	30	4.7773	3.0195	38.9688	1.7578	0.3867	15061269	15061282
0.4878	0.7015	1.54	72	42	45	27	3.2285	1.7637	57.0312	1.4648	0.3578	15074124	15074143
0.5352	0.7553	1.3793	81	36	45	36	3.5488	1.5752	60	1.9736	0.347	15074143	15074163
0.5288	0.7187	1.167	90	30	42	48	3.9746	1.8984	59.9688	2.0762	0.3551	15074163	15074183
0.4888	0.7073	0.8542	114	57	51	63	3.6074	2.1016	51	1.5059	0.3453	15074183	15074200
0.543	0.6821	0.88	129	51	42	87	3.8496	1.7637	69	2.0859	0.345	15074200	15074223
0.4841	0.6943	0.8542	129	48	48	81	3.8906	2.0898	57.0312	1.8008	0.3423	15074223	15074242
0.5005	0.7649	0.7472	144	45	51	93	4.4023	1.8828	62.9688	2.5195	0.3607	15074242	15074263
0.4749	0.7445	0.7992	129	39	51	78	4.1953	2.2031	48.0312	1.9922	0.3578	15074263	15074279
0.6006	0.574	1.5486	114	15	45	69	4.4141	2.8613	50.9688	1.5527	0.3648	15105179	15105196
0.5933	0.5699	1.3209	132	66	42	90	5.2031	2.6484	69.0625	2.5547	0.3629	15105196	15105219
0.5659	0.6278	0.8267	144	21	66	78	4.875	3.0879	44.9375	1.7871	0.3521	15105219	15105234
0.54	0.6612	0.9367	138	36	54	84	5.5039	2.7578	60.0625	2.7461	0.3487	15105234	15105254
0.5356	0.6638	1.7737	87	21	51	36	4.9453	2.5391	56.9688	2.4062	0.3775	16062182	16062201
0.5757	0.8272	1.6105	84	21	48	36	5.2148	2.6484	48.0312	2.5664	0.3984	16062201	16062217
0.5708	0.7715	1.6586	72	15	45	27	4.8789	3.002	39	1.877	0.3653	16062217	16062230
0.5693	0.7614	1.7806	78	15	42	36	5.6172	2.7852	54	2.832	0.364	16062230	16062248
0.5576	0.6793	1.3303	90	24	48	42	4.3438	2.2031	57	2.1406	0.4018	16110100	16110119
0.5249	0.6555	1.3922	93	21	54	39	4.4062	2.4219	56.9688	1.9844	0.386	16110119	16110138
0.5273	0.7881	1.4893	78	48	45	33	3.9629	1.6533	62.9688	2.3096	0.4018	17082096	17082117
0.5225	0.7317	1.4859	78	42	48	30	4.0234	2.0898	56.9688	1.9336	0.3972	17082117	17082136
0.5337	0.7079	1.3759	96	21	57	39	4.7422	2.1016	59.9688	2.6406	0.3884	17082136	17082156
0.5601	0.734	1.5984	90	15	54	36	5.3047	2.8594	51	2.4453	0.3705	17082250	17082267
0.5698	0.8228	1.7059	69	18	45	24	4.9219	2.9727	35.9688	1.9492	0.3713	17082267	17082279
0.4707	0.7829	1.5409	63	60	48	15	3.7461	1.8828	47.9688	1.8633	0.4185	17100107	17100123
0.5581	0.8048	1.6534	63	39	39	24	3.4922	1.7637	53.9688	1.7285	0.3702	17100123	17100141
0.5356	0.5888	1.4395	111	33	63	48	4.5234	1.9492	90.0625	2.5742	0.3777	17100141	17100171
0.5259	0.6166	1.485	105	45	48	57	4.4141	2.4219	59.9688	1.9922	0.3586	17100171	17100191
0.5835	0.5921	1.2753	120	6	63	57	4.5234	2.3203	66	2.2031	0.3516	17100191	17100213
0.5718	0.6381	1.3759	105	12	60	45	4.6211	2.6406	50.9688	1.9805	0.3415	17100213	17100230
0.5474	0.558	1.2659	123	3	75	48	4.625	2.5078	60.0312	2.1172	0.3958	18009119	18009139
0.5508	0.5673	1.4859	123	12	42	81	5.3906	2.5332	74.9375	2.8574	0.4144	18009139	18009164
0.5781	0.5103	1.3303	153	3	69	84	6.2773	2.9707	81	3.3066	0.4035	18009164	18009191
0.5576	0.4826	1.595	132	6	66	66	5.5586	3.6309	57.0312	1.9277	0.4068	18009191	18009210
0.5757	0.4974	1.3484	147	69	72	75	6.5	3.0977	78	3.4023	0.3978	18009210	18009236
0.5796	0.5266	1.5486	135	0	78	57	6.2773	3.7402	57.0312	2.5371	0.4426	18009236	18009255
0.4968	0.5676	1.5134	90	69	72	18	4.5664	3.6367	23.9688	0.9297	0.4661	18009255	18009263
0.4851	0.7705	1.6586	63	63	48	15	3.6562	1.791	56.9688	1.8652	0.3633	18066259	18066278
0.5205	0.6378	1.4309	99	30	57	42	4.2305	2.1992	59.9375	2.0312	0.3754	18070118	18070138
0.5103	0.6864	1.5013	87	27	42	45	4.1016	2.2031	54	1.8984	0.3666	18070138	18070156
0.5264	0.6096	1.2753	105	12	57	48	4.0586	2.0938	63	1.9648	0.3506	18070156	18070177
0.4653	0.5567	1.3845	129	24	66	63	4.7344	2.1367	90.0625	2.5977	0.337	18070177	18070207
0.4673	0.5702	1.2659	150	27	30	120	5.1992	2.2031	86.9375	2.9961	0.3315	18070207	18070236
0.5	0.7772	1.5486	78	30	51	27	4.4062	1.9805	65.9375	2.4258	0.3779	18105099	18105121
0.5229	0.7297	1.2298	96	27	48	48	4.4375	2.2031	57.0312	2.2344	0.3763	18105121	18105140
0.5278	0.6872	1.1567	102	3	87	15	3.9668	2.3203	47.9688	1.6465	0.3662	18105140	18105156
0.5557	0.6888	1.815	72	57	42	30	4.4648	2.0938	63.0312	2.3711	0.3773	18105239	18105260
0.5337	0.7645	1.7127	75	42	48	27	4.7422	2.4824	53.9688	2.2598	0.3615	18105260	18105278
0.5391	0.71	1.5984	72	54	36	36	4.082	1.9805	59.9688	2.1016	0.4159	18110104	18110124
0.5674	0.7008	1.4893	75	36	57	18	4.0703	2.1992	51	1.8711	0.4078	18110124	18110141
0.5649	0.5812	1.54	105	21	39	66	5.3125	3.002	60.0312	2.3105	0.3838	19012098	19012118
0.5366	0.6404	1.5211	99	3	45	54	4.7539	3.002	41.9688	1.752	0.3829	19012118	19012132
0.5806	0.6552	1.2375	108	51	81	27	4.6445	2.5508	56.9688	2.0938	0.3952	19012132	19012151
0.5771	0.6584	1.76	75	33	45	30	4.6094	2.6973	51.0312	1.9121	0.3906	19012151	19012168
0.5386	0.6433	1.815	69	30	45	24	4.2969	2.6602	48	1.6367	0.3781	19012168	19012184
0.5806	0.8358	1.9284	72	30	42	30	5.5078	3.2207	39	2.2871	0.4162	19012242	19012255
0.5776	0.8167	1.8219	66	9	42	24	5.0078	3.1973	36.0312	1.8105	0.4232	19012255	19012267
0.5664	0.7132	1.98	66	15	42	24	5.082	2.8945	44.9688	2.1875	0.4177	19012267	19012282
0.5073	0.8423	1.4343	75	45	42	33	4.3359	1.9922	57.0312	2.3438	0.389	19047100	19047119
0.5259	0.7016	1.5443	87	30	63	24	4.4141	2.1992	60	2.2148	0.3813	19047119	19047139
0.4988	0.7675	1.7634	66	39	45	21	3.9746	2.3203	44.9688	1.6543	0.3635	19047139	19047154
0.4709	0.7726	1.7084	63	30	57	6	3.7656	1.9834	48.0312	1.7822	0.3778	19047154	19047170
0.5327	0.7271	1.7669	66	42	57	9	3.7227	1.7734	59.9688	1.9492	0.3644	19047170	19047190
0.491	0.6843	1.5486	69	48	54	15	3.9141	1.9834	56.9688	1.9307	0.3581	19047190	19047209
0.5303	0.5955	1.8734	66	54	54	12	3.7559	1.9209	63.0312	1.835	0.376	19047209	19047230
0.5483	0.6252	1.7084	69	54	45	24	3.6602	1.9922	60.0312	1.668	0.3715	19047230	19047250
0.5474	0.7122	1.6509	81	48	54	27	4.625	2.0078	68.9375	2.6172	0.3712	19047250	19047273
0.521	0.5556	1.815	63	51	48	15	3.8516	2.5332	45.0312	1.3184	0.386	19047273	19047288
0.4712	0.8099	1.4395	75	39	51	24	3.9746	1.9834	54	1.9912	0.3973	19091103	19091121
0.5122	0.7432	1.4893	108	36	54	54	5.4102	1.873	90	3.5371	0.3845	19091121	19091151
0.5562	0.7352	1.3793	111	42	42	69	4.957	2.7695	63.0312	2.1875	0.3794	19091151	19091172
0.5117	0.8336	1.4893	75	24	54	21	4.7305	2.7578	35.9688	1.9727	0.364	19091172	19091184
0.5132	0.7739	1.815	57	18	45	12	3.8652	2.4199	39.0312	1.4453	0.3514	19091184	19091197
0.5405	0.7392	1.6723	75	21	45	30	4.0742	1.9834	57	2.0908	0.3726	19091197	19091216
0.5635	0.7473	1.43	87	27	63	24	4.3125	2.2031	56.9688	2.1094	0.3478	19091216	19091235
0.5132	0.8013	1.5959	69	30	51	18	4.0938	2.4297	42	1.6641	0.3644	19091235	19091249
0.49	0.7506	1.7084	72	27	60	12	4.3203	2.1016	57.0312	2.2188	0.3712	19091249	19091268
0.5381	0.6049	1.76	81	42	42	39	4.1094	2.1152	65.9375	1.9941	0.3813	19091268	19091290
0.5425	0.695	1.76	81	48	42	39	4.3359	2.0898	62.9688	2.2461	0.391	19113162	19113183
0.5122	0.7181	1.4472	81	27	51	30	4.082	2.3516	45.0625	1.7305	0.3653	19113183	19113198
0.5103	0.8111	1.5013	75	18	54	21	4.1016	2.0898	47.9375	2.0117	0.3857	19113198	19113214
0.5625	0.807	1.4893	81	24	60	21	4.3047	2.0938	57	2.2109	0.3681	19113214	19113233
0.541	0.7101	1.5959	84	33	54	30	5.0859	2.4219	60.0625	2.6641	0.3856	19113233	19113253
0.5625	0.784	1.8734	63	33	42	21	4.3047	2.752	35.9688	1.5527	0.3703	19113253	19113265
0.5615	0.6345	1.4893	96	30	42	54	4.543	2.3125	60	2.2305	0.3778	20065103	20065123
0.5747	0.6878	1.9834	84	27	42	42	5.7461	2.6426	66	3.1035	0.3481	20065249	20065271
0.5742	0.6464	1.7806	93	27	45	48	5.9492	3.3027	53.9688	2.6465	0.361	20065271	20065289
0.4971	0.8491	1.2212	78	9	48	30	3.9902	2.2031	41.9688	1.7871	0.3875	20104112	20104126
0.5352	0.7607	1.3759	84	18	45	39	4.3203	1.9834	59.9688	2.3369	0.3912	20104126	20104146
0.5386	0.7373	1.3845	90	24	57	33	4.5352	2.3125	54.0312	2.2227	0.3793	20104146	20104164
0.5317	0.7391	1.3243	102	12	60	42	5.1875	2.4434	59.9688	2.7441	0.3652	20104164	20104184
0.5439	0.6496	1.5555	84	21	45	39	4.6094	2.7578	44.9688	1.8516	0.371	20104184	20104199
0.582	0.7228	1.6534	75	36	51	24	4.7422	2.6426	45	2.0996	0.366	20104268	20104283
0.585	0.6279	1.4859	105	21	54	51	4.5742	2.5332	53.9688	2.041	0.3516	20113117	20113135
0.5532	0.6101	1.2659	126	0	75	51	5.4258	2.6758	72.0625	2.75	0.3601	20113135	20113159

## Sheet: MG1655 MOPS glycerol 6aa uracil
septum position	elongation rate (1/hour)	initiation size per ori (micron)	tau_cyc (minute)	B period (minute)	C period (minute)	D period (minute)	division size (micron)	newborn size (micron)	generation time (minute)	added size (micron)	cell width (micron)	cell ID	daughter ID
0.5513	0.5421	1.3793	117	36	60	57	3.9219	2.0078	75	1.9141	0.4173	1032252	1032277
0.52	0.4742	1.3922	123	36	54	69	3.9023	2.1621	84	1.7402	0.3968	1032277	1032305
0.5107	0.5388	1.1017	135	48	60	75	3.9277	1.7734	84	2.1543	0.4798	1041187	1041215
0.5249	0.5343	1.1052	138	21	48	90	3.7715	2.0078	75	1.7637	0.4693	1041215	1041240
0.5303	0.4896	1.1052	138	9	57	81	3.582	1.9805	72	1.6016	0.4283	1041240	1041264
0.5327	0.5208	1.051	144	6	60	84	3.7676	1.8984	78	1.8691	0.4247	1041264	1041290
0.5698	0.5008	1.112	126	21	54	72	3.334	2.0078	69	1.3262	0.4129	1041290	1041313
0.5132	0.5061	1.4309	126	30	63	63	3.6445	2.0273	72	1.6172	0.4251	2099087	2099111
0.5176	0.5113	1.2753	135	24	69	66	3.877	1.8701	87	2.0068	0.4121	2099111	2099140
0.4802	0.5105	1.3303	132	30	57	75	4.4492	2.0898	84	2.3594	0.3506	3058109	3058137
0.5273	0.5	1.2942	132	24	66	66	3.7539	2.1367	72	1.6172	0.4136	3058137	3058161
0.5303	0.5424	1.2109	141	12	87	54	3.9883	1.9805	81	2.0078	0.4236	3058161	3058188
0.5449	0.6099	1.2753	114	27	48	66	4.3594	2.2246	63	2.1348	0.4252	5012276	5012297
0.5283	0.5201	1.3484	135	81	63	72	4.8711	2.334	81	2.5371	0.4223	6072167	6072194
0.4905	0.5449	1.338	123	3	54	69	4.793	2.7695	62.9688	2.0234	0.3554	6072238	6072259
0.5234	0.4715	1.4558	126	18	81	45	4.6211	2.5898	72	2.0312	0.3477	6072283	6072307
0.5366	0.5751	1.0141	153	9	63	90	4.0977	1.9805	75	2.1172	0.4292	8059198	8059223
0.5552	0.554	1.2109	159	3	66	93	4.7578	2.6602	66	2.0977	0.4171	9093221	9093243
0.5591	0.5888	1.112	126	45	51	75	3.7422	1.665	81	2.0771	0.434	10062150	10062177
0.4961	0.5879	1.167	117	33	57	60	3.7695	2.0938	69	1.6758	0.403	10062177	10062200
0.5039	0.5097	1.1756	135	54	63	72	3.5547	2.0898	72	1.4648	0.4497	11011123	11011147
0.5093	0.5959	1.0141	156	9	72	84	4.2539	1.791	93	2.4629	0.4564	11011147	11011178
0.5376	0.5959	1.0579	117	30	63	54	3.5742	2.166	54	1.4082	0.4276	11011178	11011196
0.5391	0.5041	1.2409	144	15	60	84	4.3047	2.3125	78	1.9922	0.4034	11042259	11042285
0.5386	0.5808	1.2212	123	15	57	66	3.8809	1.9834	69	1.8975	0.3747	11046128	11046151
0.54	0.5266	1.1602	120	33	60	60	3.3574	1.791	75	1.5664	0.3979	12051130	12051155
0.5254	0.5184	1.112	120	39	57	63	3.709	1.8145	84	1.8945	0.4138	12051155	12051183
0.5273	0.4968	1.6534	93	54	48	45	3.5449	2.0898	63	1.4551	0.4303	13041123	13041144
0.5254	0.4412	1.3243	114	42	54	60	3.375	1.9492	75	1.4258	0.4107	13058156	13058181
0.5435	0.4515	1.2298	120	24	63	57	3.4473	2.1152	75	1.332	0.4309	13058270	13058295
0.4922	0.5421	1.2753	129	18	60	69	4.0469	2.0938	75	1.9531	0.405	13072156	13072181
0.521	0.5722	1.2298	126	21	57	69	3.8516	1.9922	72	1.8594	0.3969	13072181	13072205
0.5415	0.4373	1.3209	138	24	48	90	3.8672	2.2109	81	1.6562	0.4022	14033214	14033241
0.5225	0.5202	1.1756	141	18	57	84	3.7969	2.0938	78	1.7031	0.3877	14033241	14033267
0.5356	0.5062	1.7188	87	63	57	30	3.7891	2.1016	69	1.6875	0.3389	14055092	14055115
0.5532	0.3467	1.815	144	60	51	93	4.6836	2.0273	135	2.6562	0.3447	14055115	14055160
0.502	0.509	1.1215	144	27	57	87	3.752	1.8984	84	1.8535	0.4367	15047234	15047262
0.5	0.5633	1.0141	147	12	72	75	3.7656	1.8828	75.0625	1.8828	0.4205	15047262	15047287
0.562	0.4888	1.3243	132	12	57	75	4.5195	2.5898	69	1.9297	0.4464	16003167	16003190
0.519	0.5306	1.3484	138	6	57	81	4.6641	2.5391	75	2.125	0.4463	16003190	16003215
0.5542	0.5612	1.2538	135	3	66	69	4.0156	2.4199	62.9688	1.5957	0.4317	16003215	16003236
0.5151	0.5334	1.2212	129	51	60	69	3.6367	1.7598	84	1.877	0.4594	16029136	16029164
0.4895	0.5037	1.338	129	66	54	75	4.1016	2.0938	78.0625	2.0078	0.4246	16046217	16046243
0.4868	0.6368	0.9419	132	18	54	78	3.6445	1.5439	84	2.1006	0.4258	16077086	16077114
0.5205	0.4763	1.1215	129	36	54	75	3.4414	2.0273	75	1.4141	0.4143	19033236	19033261
0.4653	0.6062	0.8538	141	27	57	84	3.3184	1.6533	78	1.665	0.4819	20015235	20015261
0.4504	0.6319	0.8413	150	15	51	99	3.4961	1.5439	87	1.9521	0.414	20015261	20015290
0.4709	0.7601	0.8869	138	24	42	96	3.7656	1.5752	75	2.1904	0.3973	20015290	20015315
0.5	0.5679	1.1138	141	9	72	69	3.5273	1.4961	99.0625	2.0312	0.3955	20028110	20028143
0.4705	0.6143	1.0957	126	51	60	66	3.5371	1.7637	77.9375	1.7734	0.3611	20028143	20028169
0.4695	0.584	1.1052	135	33	51	84	3.9883	1.665	90.0625	2.3232	0.3815	20028169	20028199
0.4622	0.6284	1.1215	120	36	51	69	3.5703	1.873	66	1.6973	0.3707	20028199	20028221
0.5181	0.4141	1.5752	108	57	54	54	3.9043	1.6533	84	2.251	0.6043	20032173	20032201
0.5337	0.5081	1.6019	90	6	57	33	3.5078	1.7734	96	1.7344	0.3878	22015164	22015196
0.5098	0.5308	1.5409	99	81	66	33	3.8223	1.873	84	1.9492	0.3695	22015196	22015224
0.5151	0.48	1.2014	117	33	57	60	3.209	1.8828	74.9375	1.3262	0.4253	22037221	22037246
0.5508	0.5184	1.2942	132	6	63	69	4.0391	2.4297	60.0312	1.6094	0.4303	22050210	22050230
0.5078	0.5003	1.2152	138	0	54	84	3.9961	2.2246	78	1.7715	0.4197	22050230	22050256
0.5078	0.5119	1.2702	147	30	48	99	4.5234	2.0273	99.0625	2.4961	0.431	22050256	22050289
0.5352	0.4167	1.7634	90	9	75	15	3.1113	1.6504	99.0625	1.4609	0.3572	22080062	22080095
0.4666	0.4867	1.4945	93	90	66	27	3.0996	1.665	83.9375	1.4346	0.3836	22080095	22080123
0.5566	0.4631	1.3243	108	63	72	36	3.0684	1.4473	87	1.6211	0.3936	22080123	22080152
0.4731	0.5453	1.2212	111	63	60	51	3.457	1.708	87	1.749	0.4175	22080152	22080181
0.52	0.5246	1.2212	132	51	78	54	3.6953	1.6357	96	2.0596	0.3875	22080181	22080213
0.4749	0.4724	1.2942	114	54	63	51	3.252	1.9209	72.0625	1.3311	0.4241	22080213	22080237
0.5205	0.549	1.3604	111	45	69	42	3.4414	1.5439	84	1.8975	0.417	22080237	22080265
0.4766	0.5806	1.1602	114	36	45	69	3.7578	2.0273	60.0312	1.7305	0.4236	23016144	23016164
0.5493	0.562	1.1335	120	12	54	66	3.4961	1.791	72	1.7051	0.4063	23016164	23016188
0.4749	0.4953	1.3303	132	39	72	60	3.7715	2.1621	81	1.6094	0.458	24020122	24020149
0.5679	0.5745	1.3209	132	30	60	72	3.9512	1.791	81	2.1602	0.4671	24020149	24020176
0.5322	0.6417	1.1567	120	27	54	66	4.4609	2.2441	66	2.2168	0.4609	24020176	24020198
0.5518	0.4134	1.4472	111	63	57	54	3.4434	1.8438	90	1.5996	0.4224	24037243	24037273
0.4905	0.5307	1.1756	156	21	75	81	4.5352	2.2109	86.9375	2.3242	0.3964	24059184	24059213
0.5264	0.5976	1.1215	141	12	66	75	4.1875	2.2246	66.0625	1.9629	0.4392	24059213	24059235
0.5005	0.5492	1.167	126	3	51	75	3.7441	2.2031	62.9688	1.541	0.3647	24059235	24059256
0.4333	0.562	1.112	114	9	51	63	3.3008	1.873	60.0312	1.4277	0.3445	24059256	24059276
0.5156	0.5528	1.1756	126	48	66	60	3.8613	2.2441	72	1.6172	0.3899	24089139	24089163
0.4924	0.567	1.1756	114	21	57	57	3.4668	1.9922	63.0312	1.4746	0.3924	24089163	24089184
0.5449	0.5284	1.167	129	24	66	63	3.6562	1.708	90	1.9482	0.3829	24089184	24089214
0.4712	0.5589	1.2538	123	48	75	48	3.9746	1.9922	81	1.9824	0.4034	24089214	24089241
0.5234	0.4596	1.338	135	21	57	78	4.3867	2.3203	84	2.0664	0.3886	25085229	25085257
0.4995	0.4055	1.2212	138	18	63	75	3.9629	2.2969	72.0625	1.666	0.394	25085257	25085281
0.5376	0.5529	1.3209	114	21	69	45	3.5742	1.9805	62.9688	1.5938	0.3813	25085281	25085302
0.5049	0.5873	1.3303	111	36	69	42	3.3828	2.0078	60	1.375	0.4488	26002234	26002254
0.5112	0.5408	1.2152	129	24	54	75	3.6641	2.0898	65.9375	1.5742	0.4136	27054154	27054176
0.5132	0.5289	1.2659	126	18	54	72	3.6445	1.873	78	1.7715	0.4191	27054176	27054202
0.4871	0.5511	1.2152	126	30	57	69	3.8652	1.8701	78	1.9951	0.3864	27054202	27054228
0.5278	0.5602	1.3303	117	39	57	60	3.7559	1.8828	78	1.873	0.4109	27054228	27054254
0.5352	0.5117	1.2152	126	33	63	63	3.5488	1.9834	81	1.5654	0.4096	27054254	27054281
0.5332	0.4529	1.2298	135	36	66	69	3.5332	1.7734	84.0625	1.7598	0.4213	27098081	27098109
0.5	0.5306	1.2753	132	42	78	54	3.9668	1.8828	89.9375	2.084	0.4089	27098109	27098139
0.5112	0.5188	1.5486	102	60	48	54	3.7129	1.9834	72	1.7295	0.4035	27098139	27098163
0.5439	0.5407	1.1215	144	33	69	75	3.8652	1.9834	84	1.8818	0.4735	27102263	27102291
0.5312	0.631	1.0682	138	18	63	75	4.1602	2.1016	72	2.0586	0.4754	27102291	27102315
0.5098	0.7301	1.1052	123	9	57	66	4.1914	1.8828	66.0625	2.3086	0.44	28037177	28037199
0.5161	0.5963	1.0037	132	6	60	72	4.0977	2.1367	71.9375	1.9609	0.4251	28037199	28037223
0.5308	0.5255	1.1756	141	12	63	78	4.2266	2.1152	81.0625	2.1113	0.3989	28037223	28037250
0.5278	0.5922	1.3303	108	30	57	51	3.7559	2.2441	57	1.5117	0.3797	28037250	28037269
0.5303	0.5133	1.3845	102	30	51	51	3.7559	1.9834	75	1.7725	0.3635	28037269	28037294
0.4739	0.5124	1.4859	126	36	57	69	3.9727	1.8984	90	2.0742	0.4425	29007134	29007164
0.5244	0.547	1.2152	123	39	54	69	3.4141	1.8828	72	1.5312	0.4682	29007164	29007188
0.4858	0.5136	1.167	138	27	57	81	3.8555	1.791	93.0625	2.0645	0.4481	29007188	29007219
0.4863	0.4005	1.2152	162	30	63	99	3.6465	1.873	99	1.7734	0.4727	29007219	29007252
0.4705	0.5129	1.112	129	15	72	57	3.5371	2.0078	72	1.5293	0.4229	29028239	29028263
0.5244	0.7119	1.3243	114	36	48	66	4.4023	1.665	78.0625	2.7373	0.411	29028263	29028289
0.4988	0.5738	1.2409	123	33	54	69	3.9746	1.9834	78	1.9912	0.3926	29063171	29063197
0.5229	0.5147	1.98	108	45	48	60	4.8398	2.8613	57.0312	1.9785	0.3839	29072084	29072103
0.5264	0.4625	1.3303	138	36	75	63	4.1797	2.0938	93	2.0859	0.3789	29080083	29080114
0.498	0.4988	1.4558	126	42	57	69	4	2.1992	75	1.8008	0.3619	29080114	29080139
0.5127	0.4926	1.2152	138	15	72	66	4.1641	1.9922	78	2.1719	0.3687	29080139	29080165
0.5181	0.5141	1.2702	132	27	63	69	4.332	2.1367	81.0625	2.1953	0.3737	29080165	29080192
0.4893	0.5453	1.2152	153	27	63	90	5.1719	2.2441	98.9375	2.9277	0.3685	29080192	29080225
0.5454	0.467	1.3845	123	24	60	63	3.6367	2.5293	48.0312	1.1074	0.3671	29080225	29080241
0.5142	0.5142	1.2126	135	90	72	63	3.8555	1.9834	78	1.8721	0.3717	29080241	29080267
0.5186	0.5379	1.338	126	30	66	60	4.1172	1.9834	78	2.1338	0.3824	29080267	29080293
0.5229	0.5292	1.0579	144	30	81	63	3.4688	1.791	84	1.6777	0.4267	30054268	30054296
0.4961	0.5201	1.2839	126	54	84	42	3.5547	1.7598	96	1.7949	0.4174	31089098	31089130
0.4795	0.5619	1.2212	114	60	57	57	3.4414	1.7637	78	1.6777	0.4235	31089130	31089156
0.5073	0.635	1.112	117	36	48	69	3.5781	1.6504	75	1.9277	0.42	31089156	31089181
0.4609	0.5348	1.051	141	21	57	84	3.4746	1.8145	86.9375	1.6602	0.3943	31089181	31089210
0.4622	0.5439	1.1602	123	36	66	57	3.0938	1.6016	72.0625	1.4922	0.3857	31089210	31089234
0.5352	0.4676	1.338	117	39	66	51	3.5488	1.9805	72.0625	1.5684	0.42	32011213	32011237
0.5171	0.4749	1.338	102	45	57	45	3.2207	1.8984	75	1.3223	0.3871	32011237	32011262
0.501	0.59	1.0682	138	18	54	84	4.0508	1.791	77.9375	2.2598	0.4404	32050192	32050218
0.5161	0.522	1.2702	111	24	63	48	3.4102	1.9834	69	1.4268	0.4175	32102162	32102185
0.5	0.5531	1.2298	111	36	66	45	3.5469	1.7598	78	1.7871	0.4174	32102185	32102211
0.5415	0.4494	1.1756	162	27	72	90	4.1094	1.9492	99	2.1602	0.3934	32102268	32102301
0.5269	0.4356	1.2409	141	39	66	75	3.7832	1.9834	89.9375	1.7998	0.4909	33036080	33036110
0.5249	0.5722	1.1052	159	24	60	99	4.4062	1.9922	93.0625	2.4141	0.4532	33036110	33036141
0.4641	0.47	1.112	147	24	108	39	4.0898	2.3125	78	1.7773	0.4628	33036141	33036167
0.5312	0.618	1.65	93	48	66	27	3.5273	1.8984	62.9688	1.6289	0.4282	33036167	33036188
0.5483	0.4617	1.4945	111	39	48	63	3.4102	1.873	87	1.5371	0.4052	33036188	33036217
0.5332	0.5822	1.2753	99	48	54	45	3.3066	1.8701	60.0312	1.4365	0.4138	33036217	33036237
0.5176	0.5243	1.2212	105	33	57	48	3.4277	1.7637	78	1.6641	0.4178	33036237	33036263
0.5586	0.4725	1.2298	120	51	60	60	3.7461	1.7734	93	1.9727	0.4033	33036263	33036294
0.4963	0.4886	1.2702	129	48	63	66	3.8711	2.0938	84	1.7773	0.4291	33036294	33036322
0.4226	0.5125	1.112	198	9	93	105	4.1953	1.8701	102	2.3252	0.5312	34020102	34020136
0.5044	0.4818	1.5013	123	57	57	66	3.3359	1.7734	78	1.5625	0.5039	34020136	34020162
0.5161	0.6045	0.9419	138	24	57	81	3.8906	1.6826	84	2.208	0.4687	34020162	34020190
0.5327	0.5683	1.0579	132	24	51	81	3.7676	2.0078	72	1.7598	0.464	34020190	34020214
0.5625	0.521	1.4395	90	54	54	36	3.2773	1.8438	72	1.4336	0.423	34020262	34020286
0.5425	0.4819	1.3484	93	54	54	39	3.5	1.8438	75	1.6562	0.4024	34020286	34020311
0.5308	0.5106	1.4472	108	51	54	54	3.5469	1.7637	81	1.7832	0.4176	34033088	34033115
0.52	0.5443	1.3243	108	51	57	51	3.4434	1.8828	78	1.5605	0.4299	34033115	34033141
0.5381	0.5459	1.2753	117	21	51	66	3.7285	2.3203	63.0312	1.4082	0.4108	34055205	34055226
0.5308	0.5567	1.3243	117	18	51	66	3.9863	2.0078	72	1.9785	0.4097	34055226	34055250
0.4648	0.5217	1.5641	105	48	60	45	3.5488	2.0898	66	1.459	0.41	35021128	35021150
0.4866	0.517	1.338	153	6	69	84	4.5195	2.3203	84.0625	2.1992	0.4068	35042089	35042117
0.5605	0.4876	1.2298	141	39	57	84	4.3203	2.0938	93.0625	2.2266	0.4362	36040294	36040325
0.4756	0.5294	1.0682	144	18	69	75	3.9922	1.8828	81	2.1094	0.4221	36062085	36062112
0.4985	0.6689	1.1567	126	30	66	60	4.1914	1.8984	74.9375	2.293	0.4036	36062112	36062137
0.5166	0.4925	1.3209	141	21	69	72	4.0977	1.9922	84	2.1055	0.3902	37085190	37085218
0.4875	0.5443	1.4309	117	21	60	57	3.8633	2.2031	72	1.6602	0.4027	37085292	37085316
0.5415	0.4428	1.992	102	3	36	66	4.0859	1.8828	104.938	2.2031	0.3804	38007109	38007144
0.5073	0.4852	1.338	129	57	60	69	3.957	2.2109	81.0625	1.7461	0.4009	38007144	38007171
0.5142	0.4424	1.167	138	24	54	84	3.875	3.1113	33.0312	0.7637	0.4167	38007187	38007198
0.5376	0.516	1.3845	108	33	33	75	3.5742	2.8047	30.0469	0.7695	0.3632	38007260	38007270
0.5146	0.3838	1.5443	132	48	96	36	4.0859	1.8984	120	2.1875	0.4259	38063072	38063112
0.5122	0.3116	1.3793	138	78	57	81	3.0078	2.1016	95.9375	0.9062	0.4343	38063112	38063144
0.4824	0.4069	1.485	108	57	75	33	3.4277	2.2969	72	1.1309	0.3687	38067104	38067128
0.5552	0.4228	1.375	108	42	72	36	3.2246	1.6533	78.0625	1.5713	0.3858	38067128	38067154
0.5215	0.4974	1.1877	117	45	66	51	3.4785	1.791	83.9375	1.6875	0.3874	38067154	38067182
0.502	0.5085	1.3243	108	39	57	51	3.7812	1.9922	75	1.7891	0.3615	38067236	38067261
0.4983	0.5544	1.2753	120	30	60	60	3.752	1.8984	75	1.8535	0.3703	38067261	38067286
0.5186	0.3638	1.8734	129	102	93	36	4.1172	2.2441	105	1.873	0.435	39011103	39011138
0.4854	0.4765	1.051	153	9	66	87	3.6328	1.9834	81	1.6494	0.3957	39098149	39098176
0.5303	0.5783	1.2109	138	27	81	57	3.9883	1.7637	83.9375	2.2246	0.4384	39098176	39098204
0.5278	0.4657	1.3484	138	24	63	75	4.2969	2.2676	87.0625	2.0293	0.4491	39098285	39098314
0.4563	0.5248	1.2212	114	33	60	54	3.6484	1.8701	72	1.7783	0.4017	40011227	40011251
0.5156	0.5389	1.4343	102	45	54	48	3.4141	1.665	75.0625	1.749	0.3944	40011251	40011276
0.4924	0.5747	1.2702	105	39	60	45	3.4668	1.7598	68.9375	1.707	0.4043	40011276	40011299
0.4927	0.5132	1.3759	111	45	60	51	3.5293	1.708	87	1.8213	0.413	40011299	40011328
0.5537	0.3531	1.54	111	48	69	42	3.2031	1.9922	84	1.2109	0.4107	41041153	41041181
0.4934	0.5386	1.3243	120	51	57	63	3.8477	2.0938	78	1.7539	0.401	41059144	41059170
0.4612	0.576	1.3759	132	33	57	75	4.293	1.8984	87.0625	2.3945	0.3933	41059170	41059199
0.4856	0.5398	1.4893	96	63	51	45	4.0859	1.791	89.9375	2.2949	0.3559	41067117	41067147
0.5332	0.4585	1.4343	96	45	54	42	2.916	2.0078	60.0312	0.9082	0.455	43012206	43012226
0.5347	0.4851	1.4309	138	30	66	72	4.75	1.8828	117	2.8672	0.4579	43012258	43012297
0.5142	0.3944	1.4472	120	3	90	30	3.4238	1.5752	123	1.8486	0.3982	44075080	44075121
0.5132	0.4311	1.4395	126	99	75	51	3.6445	1.7598	102	1.8848	0.4066	44075121	44075155
0.4973	0.598	1.2753	117	66	66	51	4.207	1.8701	81	2.3369	0.3895	44075155	44075182
0.5254	0.5793	1.2702	102	36	57	45	3.252	2.0938	57.0312	1.1582	0.3701	44075182	44075201
0.5181	0.5089	1.2659	105	27	60	45	3.002	1.708	75	1.2939	0.3659	44075201	44075226
0.4976	0.5349	1.2839	111	60	63	48	3.5645	1.5557	96	2.0088	0.3821	44075226	44075258
0.6069	0.4428	1.4472	84	81	51	33	2.8125	1.7734	69	1.0391	0.3772	44075258	44075281
0.5405	0.506	1.265	123	39	54	69	3.4844	1.6533	96.0625	1.8311	0.3591	44084072	44084104
0.543	0.521	1.1017	120	54	57	63	3.7363	1.8828	78	1.8535	0.3508	44084104	44084130
0.4841	0.5348	1.4343	114	21	57	57	3.8906	2.1367	72.0625	1.7539	0.3985	44084210	44084234
0.5386	0.5674	1.2109	120	21	57	63	3.4707	1.8828	68.9375	1.5879	0.3916	44084234	44084257
0.5405	0.4207	1.4945	114	54	78	36	4.0742	2.0078	98.9375	2.0664	0.3465	45046092	45046125
0.5073	0.4359	1.6509	108	78	57	51	3.957	2.2031	87.0625	1.7539	0.3833	45046125	45046154
0.4827	0.4611	1.4309	135	12	57	78	4.3828	1.7637	105.062	2.6191	0.3518	46061084	46061119
0.519	0.4822	1.4309	129	48	75	54	3.6582	2.1152	71.9375	1.543	0.3809	46061119	46061143
0.5391	0.5077	1.2702	138	33	69	69	4.0859	1.8984	99.0625	2.1875	0.376	46061143	46061176
0.5	0.5275	1.3243	132	39	51	81	4.2031	2.4434	54.0625	1.7598	0.3581	46061182	46061200
0.5586	0.5077	1.2212	129	0	51	78	3.7402	2.1016	74.9375	1.6387	0.3641	46061200	46061225
0.5215	0.4718	1.3243	144	30	75	69	4.0156	2.0898	99	1.9258	0.3623	46061225	46061258
0.5151	0.4834	1.2659	129	36	72	57	3.6367	2.2441	66	1.3926	0.3901	46096236	46096258
0.54	0.5558	1.3243	141	30	57	84	4.0938	2.4023	69	1.6914	0.4135	47007224	47007247
0.5254	0.514	1.2212	147	51	63	84	4	1.8701	86.9375	2.1299	0.4052	47029177	47029206
0.5439	0.5386	1.0037	171	12	57	114	4.9219	2.1016	96	2.8203	0.4128	47029206	47029238
0.5381	0.5025	1.2152	147	15	54	93	4.1094	2.0898	83.9375	2.0195	0.4214	47046076	47046104
0.5435	0.494	1.1052	144	6	57	87	3.6484	2.2109	65.9375	1.4375	0.4128	47046104	47046126
0.4963	0.5614	1.1052	138	3	51	87	3.8711	1.9834	75.0625	1.8877	0.4068	47046126	47046151
0.5537	0.4733	1.2753	129	27	69	60	3.9746	2.1367	77.9375	1.8379	0.4202	49059291	49059317
0.5049	0.4244	1.6509	123	66	60	63	4.2305	1.9834	99	2.2471	0.3512	51102091	51102124
0.5107	0.4563	1.5443	120	51	60	60	3.8828	1.8984	105	1.9844	0.3574	52011075	52011110
0.5293	0.5628	1.3243	111	30	60	51	3.9707	2.1016	66	1.8691	0.4274	52015084	52015106
0.54	0.5351	1.3303	117	24	57	60	4.0742	2.1016	75.0625	1.9727	0.4451	52015106	52015131
0.5132	0.5542	1.3759	111	30	60	51	3.8652	2.1992	66	1.666	0.4206	52015131	52015153
0.5239	0.5785	1.3759	126	24	57	69	4.625	1.9834	84.0625	2.6416	0.422	52015153	52015181
0.4854	0.5105	1.3303	123	33	57	66	3.6328	2.6484	35.9375	0.9844	0.3809	52041196	52041208
0.4971	0.4476	1.1756	111	36	54	57	2.877	1.5439	78.0625	1.333	0.4441	52063203	52063229
0.5303	0.5289	1.3793	111	33	69	42	3.582	1.9805	71.9375	1.6016	0.3882	52093285	52093309
0.4851	0.5358	1.2702	135	15	75	60	4.082	2.4434	66	1.6387	0.3541	53081295	53081317
0.5293	0.5039	1.3759	114	30	57	57	3.7402	2.2109	69.0625	1.5293	0.388	53090088	53090111
0.4836	0.4765	1.2152	123	21	63	60	3.6465	1.9805	75	1.666	0.4062	53090111	53090136
0.5	0.5663	1.2298	141	24	72	69	4.1875	1.7637	90	2.4238	0.4632	53090136	53090166
0.5	0.5017	1.112	132	33	54	78	3.582	2.0938	75	1.4883	0.5001	53090166	53090191
0.543	0.4424	1.3845	144	24	72	72	4.0977	2.1016	95.9375	1.9961	0.439	55020171	55020203
0.5508	0.4931	1.2298	132	33	57	75	3.9238	2.2246	69	1.6992	0.4413	55020203	55020226
0.5161	0.5423	1.3243	123	21	60	63	4.0977	2.1621	74.9375	1.9355	0.4139	55020226	55020251
0.5127	0.518	1.167	132	15	78	54	3.8633	2.1152	72.0625	1.748	0.4113	55020251	55020275
0.5205	0.5349	1.3303	120	24	54	66	3.8984	1.9805	72	1.918	0.3935	55020275	55020299
0.4863	0.4302	1.5959	129	45	60	69	4.3672	2.2109	86.9375	2.1562	0.4345	56064102	56064131
0.4985	0.4763	1.4343	135	36	63	72	4.1914	2.125	83.9375	2.0664	0.4316	56064131	56064159
0.52	0.5136	1.4859	102	39	66	36	3.9023	2.334	59.9688	1.5684	0.3672	56064237	56064257
0.564	0.4901	1.4945	120	48	63	57	4.2969	1.873	95.9375	2.4238	0.3772	56077117	56077149
0.5474	0.5473	1.3845	117	51	60	57	4.625	2.4219	71.9375	2.2031	0.3673	56077149	56077173
0.5352	0.4413	1.6036	111	33	69	42	4.1914	2.5332	72.0625	1.6582	0.3684	56077173	56077197
0.5269	0.5448	1.65	87	3	51	36	3.7832	1.6504	90	2.1328	0.3955	56085220	56085250
0.5	0.5618	1.4343	81	66	54	27	3.1113	1.9922	57.0312	1.1191	0.406	56085250	56085269
0.5088	0.5417	1.338	105	45	63	42	3.3574	1.5557	93	1.8018	0.379	56085269	56085300
0.4741	0.5366	1.2409	93	60	81	12	2.9355	1.708	59.9375	1.2275	0.4018	56085300	56085320
0.5376	0.5821	1.2212	111	42	51	60	3.5742	1.7734	78	1.8008	0.4683	56090238	56090264
0.48	0.4857	1.3243	132	33	54	78	3.6953	2.1621	77.9375	1.5332	0.37	57073284	57073310
0.5205	0.5238	1.2702	135	78	60	75	4.2305	1.8828	93	2.3477	0.4094	58053133	58053164
0.4919	0.5347	1.2839	120	45	48	72	3.9043	2.2031	72	1.7012	0.4073	58053164	58053188
0.502	0.5944	1.051	126	12	54	72	3.5332	1.7598	78	1.7734	0.3915	59051192	59051218
0.5493	0.4528	1.5443	120	36	60	60	4.2109	2.3125	77.9375	1.8984	0.3593	59085264	59085290
0.5698	0.4755	1.5409	135	33	81	54	4.8594	2.3125	90	2.5469	0.3563	59085290	59085320
0.5449	0.4292	1.2212	132	21	60	72	3.3848	1.9922	87	1.3926	0.3822	59098247	59098276
0.5161	0.4055	1.4395	117	60	75	42	3.418	1.8984	96.0625	1.5195	0.401	60011158	60011190
0.5122	0.5344	1.3303	123	15	57	66	4.082	2.2246	69	1.8574	0.391	60041235	60041258
0.4871	0.5764	1.2659	117	18	51	66	3.8652	2.1016	62.9688	1.7637	0.4019	60045167	60045188
0.4971	0.5454	1.1756	120	24	57	63	3.8203	2.1016	69	1.7188	0.3919	60063230	60063253
0.5303	0.5563	1.2702	126	21	57	69	3.7559	1.8984	78	1.8574	0.3855	60063253	60063279
0.52	0.4972	1.5443	93	60	54	39	3.4434	1.791	75.0625	1.6523	0.3231	61033241	61033266

## Sheet: MG1655 MOPS acetate uracil
septum position	elongation rate (1/hour)	initiation size per ori (micron)	tau_cyc (minute)	B period (minute)	C period (minute)	D period (minute)	division size (micron)	newborn size (micron)	generation time (minute)	added size (micron)	cell width (micron)	cell ID	daughter ID
0.5151	0.4143	1.7634	108	18	63	45	3.6367	1.6504	132.375	1.9863	0.3857	1005050	1005092
0.5015	0.3702	1.8734	105	9	57	48	3.5371	1.873	123.938	1.6641	0.3738	1005092	1005130
0.5151	0.3553	1.9834	105	15	63	42	3.6562	1.7734	135.5	1.8828	0.3643	1005130	1005170
0.5166	0.2683	1.6827	153	24	69	84	3.1934	1.5557	201.125	1.6377	0.3784	1010127	1010186
0.5181	0.4039	1.6036	114	87	60	54	3.4238	1.7637	122.75	1.6602	0.3697	1014163	1014198
0.5112	0.2767	1.76	153	75	69	84	3.6641	2.2109	120.438	1.4531	0.4093	1027061	1027099
0.5063	0.2829	1.8184	153	99	66	87	3.7949	1.873	151.25	1.9219	0.3876	1027099	1027145
0.5117	0.2091	1.7084	189	123	72	117	3.4453	1.9209	202.25	1.5244	0.3625	1027145	1027203
0.5449	0.2574	2.2103	111	30	75	36	3.6328	1.9834	164.75	1.6494	0.3267	1032155	1032202
0.5581	0.2023	1.98	168	30	81	87	3.7656	1.8701	235.125	1.8955	0.3695	1045156	1045222
0.5562	0.2128	1.8734	162	15	120	42	2.9746	1.6533	218.125	1.3213	0.3562	1085179	1085238
0.4961	0.1979	1.6534	228	6	87	141	3.5547	1.6504	277	1.9043	0.3563	1093146	1093224
0.5024	0.2293	1.8838	165	36	93	72	3.5645	1.8701	216.125	1.6943	0.3798	4028067	4028134
0.4563	0.2619	1.6827	165	9	87	78	3.6484	1.791	199.375	1.8574	0.3666	4028134	4028192
0.5024	0.2475	2.1158	120	42	87	33	3.3145	1.7637	179.875	1.5508	0.3449	4032108	4032162
0.4473	0.2115	1.9834	132	30	78	54	2.9922	1.665	191.75	1.3271	0.3233	4032162	4032216
0.4968	0.315	1.5443	129	102	57	72	3.1309	1.791	105.562	1.3398	0.3455	4037115	4037147
0.5	0.2986	2.0934	120	15	99	21	3.5469	1.9922	148.125	1.5547	0.3471	4050100	4050145
0.5605	0.3242	1.9834	96	30	54	42	3.582	1.7734	145	1.8086	0.3354	4050145	4050187
0.4983	0.3613	1.7059	126	102	81	45	3.3184	1.6504	133.375	1.668	0.3334	4089119	4089159
0.522	0.3069	1.7909	120	15	72	48	3.2227	1.6504	146.75	1.5723	0.376	9006091	9006136
0.541	0.37	1.7634	108	3	72	36	3.2598	1.6826	126.25	1.5771	0.3789	9006136	9006173
0.4995	0.3337	1.9834	111	36	87	24	3.5234	1.7637	176.25	1.7598	0.3535	9006173	9006222
0.4919	0.2096	1.7634	189	24	138	51	3.3613	1.6357	226.5	1.7256	0.4077	9023049	9023120
0.5322	0.2681	1.7634	162	18	123	39	3.5371	1.6533	203.125	1.8838	0.3913	9023120	9023180
0.4846	0.2246	1.9216	144	15	81	63	3.209	1.8828	194.625	1.3262	0.375	9023180	9023233
0.4548	0.376	1.7059	120	84	72	48	3.6367	1.9805	116.312	1.6562	0.37	9032168	9032201
0.4812	0.3992	1.3845	120	87	69	51	3.209	1.5439	108.625	1.665	0.366	9063109	9063142
0.4993	0.397	1.5409	111	93	69	42	3.084	1.5439	120.25	1.54	0.3545	9063142	9063177
0.5122	0.308	1.76	108	12	72	36	3.2285	1.54	143.375	1.6885	0.3439	9063177	9063217
0.5156	0.1915	1.6827	213	36	93	120	3.4375	1.5752	266	1.8623	0.4051	9085048	9085131
0.52	0.2826	1.6534	159	237	87	72	3.4434	1.7734	166.875	1.6699	0.3871	9085131	9085180
0.5547	0.2593	1.6534	144	141	75	69	2.9746	1.791	167.375	1.1836	0.3439	9085180	9085226
0.5332	0.3458	1.7084	120	132	72	48	3.3066	1.7637	125.812	1.543	0.3779	9098159	9098195
0.3887	0.1964	1.5959	228	129	135	93	3.9629	2.4219	185.375	1.541	0.3509	10010149	10010202
0.5586	0.2183	1.6534	174	15	81	93	3.248	1.7734	197.375	1.4746	0.3796	11008034	11008097
0.6006	0.1687	1.8992	210	75	141	69	3.8652	1.8145	320.75	2.0508	0.3779	11008097	11008192
0.4983	0.2803	1.6534	144	42	63	81	3.3184	1.4346	206.125	1.8838	0.4102	12010100	12010162
0.5142	0.249	1.6646	171	180	87	84	3.4238	1.6533	195.625	1.7705	0.3964	12010162	12010217
0.5312	0.283	1.8838	129	18	75	54	3.3184	1.7734	166.125	1.5449	0.3473	12058126	12058175
0.3997	0.3104	1.9834	108	12	72	36	3.4805	1.7637	142.75	1.7168	0.3372	12058175	12058215
0.5205	0.203	1.8838	111	21	75	36	2.7539	1.8701	144.625	0.8838	0.3284	12062098	12062142
0.4355	0.2445	1.7084	129	135	90	39	2.7891	1.791	128	0.998	0.3871	12067175	12067211
0.5552	0.3357	1.98	108	12	63	45	3.2246	1.7637	139.5	1.4609	0.36	12071155	12071195
0.4822	0.3036	1.6827	108	3	78	30	2.9746	1.873	118.812	1.1016	0.3561	12076078	12076115
0.5166	0.3385	1.5752	120	21	102	18	3.1934	1.4346	156.875	1.7588	0.3541	12076115	12076162
0.522	0.3036	1.7909	108	27	81	27	3.2227	1.6504	158.75	1.5723	0.3523	12076162	12076207
0.52	0.3201	1.5486	153	69	81	72	3.623	1.8828	128.25	1.7402	0.3846	13006102	13006141
0.52	0.2857	1.705	162	105	102	60	3.6953	1.8828	172.75	1.8125	0.3649	13006141	13006191
0.5552	0.2473	1.815	183	126	69	114	3.9668	2.0938	186.125	1.873	0.3672	13010137	13010191
0.4707	0.1974	1.6534	198	177	78	120	3.1172	1.7734	197	1.3438	0.3922	13014153	13014209
0.5483	0.303	2.1158	114	45	69	45	3.8965	1.665	173.375	2.2314	0.3657	13032090	13032143
0.5132	0.3312	1.7806	129	147	63	66	4.125	2.1367	134.375	1.9883	0.3802	13032143	13032182
0.5142	0.1926	1.8838	186	6	153	33	3.4238	1.8701	202.25	1.5537	0.3882	13067043	13067107
0.5337	0.2233	1.7127	177	186	120	57	3.3027	1.7598	190.375	1.543	0.3884	13067107	13067164
0.5005	0.2273	1.5409	207	153	153	54	3.7441	1.7637	226.875	1.9805	0.3861	13067164	13067227
0.5	0.1962	1.76	198	216	150	48	3.9609	2.3203	184.25	1.6406	0.4003	13076130	13076184
0.5747	0.208	1.98	180	36	108	72	3.6562	1.7637	233.625	1.8926	0.382	13080074	13080146
0.5283	0.2386	1.6534	210	189	171	39	3.9629	2.1016	213.5	1.8613	0.3793	13080146	13080207
0.5293	0.2912	1.9834	123	3	102	21	3.9707	2.1016	133.875	1.8691	0.3935	13089067	13089109
0.5386	0.3065	1.87	129	123	96	33	3.6992	2.1016	138.75	1.5977	0.3835	13089109	13089151
0.5156	0.3324	1.992	114	21	75	39	3.8613	1.6533	142.125	2.208	0.3548	14002053	14002098
0.5381	0.3506	2.4423	102	12	57	45	4.293	2.3125	130.25	1.9805	0.3369	14002139	14002177
0.5156	0.349	1.7059	129	87	90	39	3.8652	2.1992	111.5	1.666	0.3759	14006097	14006131
0.5835	0.3095	1.7634	144	81	87	57	3.9629	1.9922	139.125	1.9707	0.3738	14006131	14006172
0.5332	0.2709	1.7669	144	105	90	54	3.3066	2.3125	149.375	0.9941	0.3861	14006172	14006214
0.5479	0.2336	1.8992	174	21	102	72	3.8984	1.708	208	2.1904	0.3542	14015055	14015120
0.5439	0.3248	2.0539	99	114	69	30	3.8887	2.3105	104.188	1.5781	0.3358	14046093	14046125
0.52	0.3119	1.7634	144	0	90	54	3.4434	1.7637	153.5	1.6797	0.3907	14050066	14050114
0.4858	0.3879	1.65	135	135	96	39	3.8555	1.791	139.625	2.0645	0.3739	14050114	14050156
0.5156	0.343	1.5486	141	90	72	69	3.6328	1.873	121.938	1.7598	0.3827	14050156	14050191
0.5239	0.3318	1.7634	117	21	63	54	3.3652	1.4346	145.25	1.9307	0.3582	14054051	14054097
0.5	0.211	2.4595	138	42	87	51	3.7461	1.8701	210.75	1.876	0.3452	14054149	14054209
0.5327	0.3672	1.7634	108	3	57	51	3.3301	1.6504	122.375	1.6797	0.3736	14059114	14059151
0.4778	0.3711	1.43	123	87	81	42	3.2227	1.7734	114.562	1.4492	0.3543	14059151	14059184
0.5552	0.2074	1.7737	150	21	81	69	3.2246	1.7598	209.625	1.4648	0.3449	14063178	14063235
0.5146	0.2793	1.8734	147	6	87	60	3.8535	1.7637	166.625	2.0898	0.3953	14076090	14076141
0.5181	0.2788	1.9834	129	0	75	54	3.4551	1.9834	148	1.4717	0.381	14076141	14076184
0.4668	0.2712	1.8734	135	6	93	42	3.3066	1.6533	146.375	1.6533	0.3794	14081023	14081070
0.5112	0.3114	1.7634	147	6	93	54	3.6641	1.5439	163.625	2.1201	0.38	14081070	14081121
0.5464	0.2946	1.76	132	147	78	54	3.4297	1.873	140.875	1.5566	0.3758	14081121	14081163
0.5298	0.2127	1.8734	204	0	132	72	3.7422	1.873	246	1.8691	0.3707	14081163	14081231
0.5029	0.238	2.2103	162	36	84	78	4.2969	1.9834	211.125	2.3135	0.3537	14085055	14085121
0.4856	0.3041	2.09	117	195	72	45	3.8496	2.1621	126.938	1.6875	0.3396	14085121	14085159
0.4971	0.2502	1.5555	168	6	120	48	2.877	1.6533	188.625	1.2236	0.3948	14089083	14089141
0.4668	0.2691	1.9216	114	60	87	27	3.3066	1.4297	201.125	1.877	0.362	14089141	14089199
0.5493	0.1914	1.7634	198	9	147	51	3.4277	1.6533	222.125	1.7744	0.402	14094061	14094130
0.5	0.3458	1.5555	123	9	90	33	3.3066	1.5439	141.875	1.7627	0.349	15023079	15023123
0.5015	0.2246	1.7634	183	6	99	84	3.5371	1.8701	214	1.667	0.3709	15027121	15027184
0.5142	0.3018	2.102	129	9	102	27	3.8555	1.9834	148	1.8721	0.3631	15040076	15040122
0.4888	0.2466	1.9284	153	126	66	87	3.6074	1.9834	158.375	1.624	0.3793	15040122	15040169
0.5171	0.1768	1.9834	183	12	147	36	3.1895	1.7637	236.875	1.4258	0.3689	15040169	15040234
0.5376	0.2962	1.8734	90	9	81	9	2.8945	1.8828	107.688	1.0117	0.3925	15045095	15045128
0.5444	0.2849	1.815	129	153	105	24	3.3887	1.8701	118.125	1.5186	0.3645	15049098	15049134
0.5161	0.2233	2.1158	156	51	84	72	3.8906	1.8438	238.75	2.0469	0.3531	15049134	15049203
0.5259	0.3114	1.7394	135	6	69	66	3.248	1.54	160.75	1.708	0.4017	15054134	15054181
0.5391	0.2567	1.7084	213	105	75	138	4.0859	1.665	212.875	2.4209	0.3935	15062071	15062137
0.5557	0.2398	1.6036	195	147	75	120	3.9609	2.2031	165	1.7578	0.3782	15062137	15062185
0.5	0.2809	1.6509	141	126	75	66	3.9668	2.0938	137.25	1.873	0.3547	15067121	15067162
0.4324	0.2759	1.9834	96	0	84	12	3.3457	1.9834	111.875	1.3623	0.3439	15067162	15067194
0.5044	0.2427	1.65	180	3	90	90	3.5508	1.6533	194.125	1.8975	0.3976	15076050	15076111
0.5015	0.2948	1.6586	159	168	66	93	3.7559	1.791	159.625	1.9648	0.3856	15076111	15076159
0.4143	0.3175	1.4945	129	111	78	51	3.1973	1.8828	111.688	1.3145	0.3707	15076159	15076191
0.5449	0.2505	1.705	171	153	90	81	3.6328	1.7598	187.375	1.873	0.376	15084110	15084166
0.5264	0.2444	2.4217	123	48	108	15	4.1875	1.9805	204.5	2.207	0.3443	15084166	15084223
0.5371	0.2445	1.8734	201	6	96	105	4.1016	1.873	225.875	2.2285	0.3465	15097084	15097153
0.416	0.2131	1.9284	171	198	153	18	3.4375	2.2031	189.75	1.2344	0.343	15097153	15097207
0.4868	0.2542	1.9834	159	45	69	90	4.0742	1.7598	219.375	2.3145	0.3686	16019067	16019135
0.5312	0.2335	1.815	159	177	84	75	3.3184	1.9834	150.25	1.335	0.3443	16019135	16019179
0.5371	0.2385	1.9834	135	15	108	27	3.334	1.7637	182.75	1.5703	0.338	16019179	16019229
0.4951	0.2371	1.7909	165	12	81	84	3.332	1.791	189.625	1.541	0.3953	16023067	16023126
0.5488	0.2794	1.7059	162	168	105	57	3.4141	1.6504	173.125	1.7637	0.3859	16023126	16023177
0.5522	0.2287	1.8838	162	12	114	48	3.4395	1.873	213.125	1.5664	0.3663	16023177	16023235
0.5254	0.2344	2.1364	138	30	90	48	3.7734	1.9922	187.625	1.7812	0.3428	16032112	16032168
0.4795	0.2838	1.8992	126	27	66	60	3.4414	1.6533	163.875	1.7881	0.3319	16037073	16037124
0.5332	0.261	1.9834	120	15	72	48	3.0996	1.665	157.125	1.4346	0.3366	16045153	16045198
0.5161	0.2599	1.87	162	27	108	54	3.418	1.6533	198.25	1.7646	0.369	16050039	16050102
0.5	0.366	1.9216	90	24	60	30	3.3066	1.708	124.5	1.5986	0.3413	16063099	16063137
0.5342	0.3116	1.7737	66	12	63	3	2.4102	1.6533	88.3125	0.7568	0.3653	16063137	16063163
0.5234	0.3183	1.4343	129	6	69	60	3.0098	1.4297	161.125	1.5801	0.355	16067173	16067218
0.522	0.2782	1.7076	126	24	78	48	3.2227	1.5439	160.5	1.6787	0.3728	16072069	16072119
0.5039	0.2175	1.9216	180	51	147	33	3.7695	1.6826	262.75	2.0869	0.3726	16072119	16072196
0.5146	0.2629	1.7669	153	153	111	42	3.4277	2.1367	121.375	1.291	0.3513	16085098	16085135
0.4912	0.2435	2.0934	153	21	96	57	4.0391	1.8701	205.375	2.1689	0.3904	16089157	16089215
0.5615	0.2407	2.0934	156	15	141	15	3.5469	1.7734	183.25	1.7734	0.3927	17002069	17002126
0.5444	0.2973	2.0866	111	3	90	21	3.457	1.9922	128	1.4648	0.386	17002126	17002164
0.3853	0.3117	1.6646	93	108	87	6	2.9121	1.8828	101.375	1.0293	0.3679	17002164	17002193
0.6294	0.2475	2.0934	132	12	93	39	3.5645	1.9834	154	1.5811	0.3834	17006071	17006119
0.5635	0.2544	2.102	126	12	84	42	3.5625	2.2441	154.25	1.3184	0.3749	17006119	17006165
0.5293	0.2688	1.98	132	33	105	27	3.6289	1.7637	172.25	1.8652	0.3904	17019037	17019092
0.5586	0.3085	1.7084	144	147	78	66	3.7461	1.9209	137.125	1.8252	0.3731	17019092	17019134
0.5337	0.3323	1.5641	141	96	84	57	3.7305	2.0938	125.875	1.6367	0.3571	17019134	17019171
0.5654	0.2895	1.7669	141	102	96	45	3.5508	1.9922	156.625	1.5586	0.3523	17019171	17019215
0.5078	0.2465	1.8734	144	12	75	69	3.4707	1.7598	180.25	1.7109	0.3655	17024144	17024196
0.5	0.2284	1.8734	204	6	81	123	3.9668	1.6533	225.5	2.3135	0.3657	17033062	17033132
0.5449	0.2487	1.8184	171	189	78	93	3.6328	1.9834	170.75	1.6494	0.3499	17033132	17033182
0.5557	0.2486	1.65	171	6	72	99	3.3652	1.6533	191.125	1.7119	0.3751	17037079	17037138
0.5005	0.2585	1.7188	111	174	81	30	3.084	1.8701	123.312	1.2139	0.357	17037138	17037174
0.4932	0.2404	1.76	183	12	123	60	3.791	1.7637	215	2.0273	0.3807	17041095	17041160
0.519	0.2097	2.09	174	9	87	87	3.6582	1.8701	217.75	1.7881	0.3763	17041160	17041221
0.5801	0.284	2.243	108	24	84	24	3.418	1.7637	142.25	1.6543	0.367	17050082	17050126
0.5044	0.2964	1.6586	120	117	63	57	3.3359	1.8828	111.188	1.4531	0.3706	17059071	17059106
0.5142	0.3371	1.6646	138	21	75	63	3.8555	1.6826	176.125	2.1729	0.3476	17059106	17059159
0.5615	0.361	1.7059	84	135	69	15	2.7715	1.9834	69.4375	0.7881	0.3461	17059159	17059179
0.5674	0.2614	1.76	159	126	108	51	3.3457	1.873	174.875	1.4727	0.3518	17063118	17063170
0.5317	0.2995	1.9834	117	12	81	36	3.5234	1.8984	152.625	1.625	0.3434	17063170	17063213
0.5273	0.2803	2.102	135	3	108	27	3.9629	2.2031	156.5	1.7598	0.3391	17068131	17068177
0.502	0.258	1.925	96	135	57	39	3.0996	2.0898	110.25	1.0098	0.3248	17068177	17068208
0.5132	0.2396	2.42	132	24	75	57	3.8652	2.0938	168.125	1.7715	0.3363	17076078	17076130
0.5	0.205	2.2034	195	12	114	81	3.9668	1.9834	237.5	1.9834	0.3375	17076130	17076199
0.5298	0.3175	1.6534	147	12	129	18	3.7422	1.6504	168	2.0918	0.3847	17085051	17085104
0.498	0.3191	1.7737	114	150	93	21	3.0996	1.9834	114.938	1.1162	0.3609	17085104	17085139
0.4336	0.2985	1.9284	108	63	78	30	3.3066	1.873	121.5	1.4336	0.3462	17090153	17090188
0.4824	0.2097	1.9216	174	57	81	93	3.4277	1.54	258.75	1.8877	0.3901	18019102	18019179
0.5273	0.2478	1.8838	126	3	87	39	3.0352	1.6533	155.5	1.3818	0.369	18019179	18019222
0.5142	0.2454	1.9834	168	15	138	30	3.875	1.873	194.5	2.002	0.3538	18023053	18023114
0.5405	0.2874	2.0934	150	9	96	54	4.3164	1.9922	177.625	2.3242	0.3346	18023114	18023167
0.5156	0.2257	1.8734	156	171	78	78	3.4375	1.873	180	1.5645	0.3925	18028142	18028194
0.5	0.2879	2.0075	126	24	69	57	3.5469	1.6533	161	1.8936	0.3629	18036076	18036126
0.5137	0.2537	1.5013	216	93	141	75	3.6465	1.791	198.125	1.8555	0.3487	18041112	18041171
0.4829	0.236	1.7634	135	39	126	9	3.1973	1.7637	183.5	1.4336	0.355	18045047	18045105
0.4438	0.211	1.8442	120	21	117	3	2.9746	1.873	166	1.1016	0.3336	18045161	18045208
0.4863	0.1859	1.705	222	171	81	141	3.6465	2.0898	216.5	1.5566	0.3888	18050167	18050227
0.5186	0.2985	1.7737	147	21	75	72	3.6621	1.6533	182.625	2.0088	0.3703	18054086	18054142
0.5303	0.2395	1.992	168	9	72	96	3.7559	1.8984	205.25	1.8574	0.3583	18054142	18054201
0.4668	0.2234	1.7634	156	15	72	84	3.3066	1.7734	178.375	1.5332	0.4188	18063032	18063089
0.5137	0.3486	1.5443	120	18	63	57	3.2402	1.5557	158.25	1.6846	0.3924	18063139	18063185
0.5444	0.2486	2.0934	144	12	81	63	3.457	1.791	177.5	1.666	0.3493	18067131	18067183
0.4995	0.3203	1.8734	114	24	75	39	3.5234	1.6504	152.625	1.873	0.3639	18080111	18080157
0.5132	0.3219	1.87	123	12	99	24	3.6445	1.7598	158.125	1.8848	0.3503	18080157	18080202
0.5684	0.2654	1.7634	141	15	75	66	3.1016	1.665	166.5	1.4365	0.3493	18085064	18085116
0.4819	0.2575	2.2034	126	21	93	33	3.4238	1.7637	164.25	1.6602	0.3406	18085116	18085165
0.4673	0.3328	1.6586	132	108	57	75	3.3301	1.8828	121.688	1.4473	0.3622	18093105	18093142
0.4978	0.3362	1.6586	111	99	60	51	3.3145	2.0938	100.5	1.2207	0.3541	18098129	18098159
0.5308	0.297	1.65	144	0	72	72	3.5234	1.6504	154.75	1.873	0.3925	19015078	19015126
0.5312	0.3004	1.98	114	12	66	48	3.5273	1.8701	141.75	1.6572	0.3845	19015126	19015168
0.5698	0.2078	1.8838	183	12	87	96	3.334	1.8799	210.5	1.4541	0.387	19019076	19019141
0.5269	0.249	2.243	150	21	87	63	3.5566	1.8984	197.625	1.6582	0.3449	19019141	19019198
0.5581	0.2593	2.3203	117	18	69	48	3.7441	2.1152	152.125	1.6289	0.3773	19028125	19028170
0.5	0.2664	2.243	105	33	72	33	3.7969	2.0898	163.875	1.707	0.3525	19028170	19028216
0.5264	0.2471	1.7737	183	9	63	120	3.9766	1.7637	222.875	2.2129	0.3561	19041141	19041205
0.4673	0.2349	1.8838	141	18	120	21	3.0977	1.873	180	1.2246	0.351	19046126	19046179
0.4978	0.2856	2.0075	129	21	90	39	3.7812	1.9805	163.5	1.8008	0.3471	19054092	19054142
0.4385	0.3144	1.5409	129	132	87	42	2.7715	1.6504	128.625	1.1211	0.3793	19063178	19063214
0.5146	0.2094	1.6036	216	180	105	111	3.6328	1.791	213.875	1.8418	0.3893	19068170	19068229
0.4666	0.2384	1.76	165	6	117	48	3.3008	1.665	197	1.6357	0.3949	19094138	19094195
0.5269	0.2248	1.9216	177	30	105	72	3.5566	1.6533	249.875	1.9033	0.3562	20002163	20002232
0.5371	0.2551	1.8838	117	42	66	51	3.0996	1.6504	183.625	1.4492	0.3552	20006143	20006196
0.4839	0.2382	1.7634	177	15	78	99	3.418	1.54	203.25	1.8779	0.3868	20019047	20019111
0.5	0.3258	1.76	129	183	75	54	3.5273	1.6533	132.125	1.874	0.371	20019111	20019151
0.5137	0.2951	1.65	129	3	87	42	3.2402	1.7637	153.375	1.4766	0.3512	20019151	20019195
0.5171	0.2488	1.5443	186	12	114	72	3.1973	1.5439	214.125	1.6533	0.3672	20032077	20032143
0.5151	0.236	1.7634	156	27	135	21	3.209	1.6533	212.5	1.5557	0.3509	20032143	20032204
0.5308	0.2387	1.8838	168	18	96	72	3.5234	1.6826	200.25	1.8408	0.3631	20041075	20041137
0.5215	0.3152	1.7634	135	171	108	27	3.2266	1.8701	137	1.3564	0.3513	20041137	20041177
0.5547	0.2837	2.0934	138	6	87	51	3.9844	1.9834	155.875	2.001	0.3613	20059084	20059132
0.5522	0.2925	1.815	162	129	114	48	4.2031	2.2109	167.25	1.9922	0.3455	20059132	20059181
0.4944	0.2238	1.8734	159	12	129	30	3.1152	1.665	180.5	1.4502	0.3961	20063048	20063105
0.4385	0.2012	1.6827	231	18	195	36	3.5469	1.54	280.25	2.0068	0.3835	20063105	20063188
0.4424	0.1733	1.9834	171	24	93	78	2.9844	1.5557	203.125	1.4287	0.3664	20067023	20067088
0.5293	0.2042	1.2702	294	147	213	81	3.5352	1.3203	272.25	2.2148	0.3681	20067088	20067170
0.5513	0.2155	2.0075	132	39	90	42	3.1973	1.8701	206.125	1.3271	0.3695	20067170	20067227
0.4839	0.4251	1.4859	105	78	90	15	2.9902	1.7637	76.875	1.2266	0.3608	20072083	20072107
0.5405	0.3793	1.6534	96	3	78	18	2.6758	1.4473	108.438	1.2285	0.3552	20072107	20072140
0.5156	0.4348	1.6827	87	33	54	33	3.6328	1.4473	137.375	2.1855	0.3352	20072140	20072180
0.5503	0.2433	1.7737	147	30	114	33	3.4238	1.6504	201.25	1.7734	0.371	20081128	20081187
0.4839	0.2035	1.87	174	3	135	39	3.4102	1.9834	192.5	1.4268	0.3947	20085085	20085144
0.5176	0.2171	1.815	171	42	87	84	3.4277	1.5557	228.875	1.8721	0.362	20089063	20089134
0.4707	0.1578	1.9216	237	21	93	144	3.7461	1.7637	291.75	1.9824	0.4533	21007108	21007194
0.5137	0.3165	1.5013	129	111	90	39	3.2402	1.7598	120.875	1.4805	0.3804	21011068	21011106
0.5	0.2471	1.4137	198	90	60	138	3.5469	1.665	193.625	1.8818	0.3602	21011106	21011164
0.5552	0.1957	2.102	198	30	81	117	3.9668	2.0078	265.5	1.959	0.3645	21033137	21033213
0.5391	0.1678	1.98	270	9	231	39	4.082	1.7598	295.75	2.3223	0.3777	21037035	21037128
0.5156	0.1988	1.8906	189	264	90	99	3.8652	2.1992	197.75	1.666	0.367	21037128	21037186
0.5293	0.2718	1.87	138	144	78	60	3.5352	1.9922	149.5	1.543	0.3782	21068149	21068192
0.5132	0.3474	2.1158	117	12	87	30	4.0742	1.8701	146	2.2041	0.3584	21072131	21072174
0.5005	0.3211	1.8184	132	108	84	48	3.7441	2.0898	131.5	1.6543	0.3758	21072174	21072211
0.5015	0.2984	1.87	123	6	66	57	3.3184	1.7598	137.375	1.5586	0.3557	21081069	21081112
0.5439	0.2351	1.3845	252	93	219	33	3.8652	1.665	243.5	2.2002	0.3548	21081112	21081184
