# Supplementary material for: Quantitative Examination of Five Stochastic Cell-Cycle and Cell-Size Control Models for Escherichia coli and Bacillus subtilis
Source: Front Microbiol. 2021 Oct 26;12:721899. doi: 10.3389/fmicb.2021.721899 (PMC8594374; doi:10.3389/fmicb.2021.721899)
Supplement: Supplementary file 3 [file Table_2.XLSX]

## Sheet: Content
	Data S2. Quantitative examination of five stochastic cell-cycle and cell-size control models for Escherichia coli and Bacillus subtilis
	Description of data
	This notebook contains in the sheet 'Data S2' several measurements for the datasets analyzed in this paper. The datasets are made available in our repository. We also indicate below where these datasets can be found. G. Witz, E. van Nimwegen, T. Julou, Initiation of chromosome replication controls both division and replication cycles in through a double-adder mechanism. Elife 8 (2019): 1 - glycer…
	Experimental correlations: r_exp(Sb, Sd): birth size and division size r_exp(Sb, Delta_bd): birth size and added size from birth to division r_exp(Lambda_i, Lambda_i_d): initiation size and initiation size in daughter cell r_exp(Lambda_i, delta_ii): initiation size and added size between consecutive initiations r_exp(Lambda_i, Sd): initiation size and division size r_exp(Lambda_i, delta_id): init…

## Sheet: DataS2
	Experiment	mean(Sb)	CV(Sb)	mean(Sd)	CV(Sd)	mean(Delta_bd)	CV(Delta_bd)	mean(Lambda_i)	CV(Lambda_i)	mean(delta_ii)	CV(delta_ii)	mean(delta_id)	CV(delta_id)	mean(tau_cyc)	CV(tau_cyc)	mean(lambda)	CV(lambda)	mean(alpha)	CV(alpha)	cell cycles (p)	r_exp(Sb, Sd)	r_exp(Sb, Delta_bd)	r_exp(Lambda_i, Lambda_i_d)	r_exp(Lambda_i, delta_ii)	r_exp(Lambda_i, Sd)	r_exp(Lambda_i, delta_id)	r_exp(alpha_m, alpha)	r_sHC(Lambda_i_m, Lambda_i)	r_sHC(S_d_m, S_d)	r_sHC(Lambda_i, S_d)	r_IA(Lambda_i_m, Lambda_i)	r_IA(S_d_m, S_d)	r_IA(Lambda_i, S_d)	r_IDA(Lambda_i_m, Lambda_i)	r_IDA(S_d_m, S_d)	r_IDA(Lambda_i, S_d)	r_RDA(Lambda_i_m, Lambda_i)	r_RDA(S_d_m, S_d)	r_RDA(Lambda_i, S_d)
	glycerol	1.81121	0.377917	3.55403	0.12127	1.74283	0.386231	2.08525	0.167012	0.901819	0.264493	0.735778	0.205553	75.603	0.255312	0.45066	0.210535	1.74642	0.114339	0	0.340952	-0.798558	0.380694	-0.480069	0.721531	-0.116317	0.319079	0.380694	0.358917	0.821503	0.5	0.337433	0.821503	0.5	0.5	0	0.5	0.226641	0.673262
	glucose	1.89231	0.204227	3.6583	0.14288	1.76599	0.23023	1.61774	0.16319	0.739556	0.301507	1.03192	0.232813	74.668	0.26399	0.761711	0.292107	2.53118	0.210123	1	0.636758	-0.131905	0.472715	-0.110332	0.39364	-0.124561	0.343951	0.472715	0.388641	0.60835	0.5	0.185045	0.60835	0.5	0.5	0	0.5	0.111544	0.472322
	glucose8aa	2.23951	0.170069	4.29785	0.13181	2.05833	0.243773	1.69794	0.136224	0.807706	0.248667	1.30594	0.211525	64.2643	0.195767	0.982431	0.185504	2.85205	0.203181	1	0.49641	-0.198611	0.402792	-0.167779	0.262982	-0.149128	0.191683	0.402792	0.254876	0.553347	0.5	0.153096	0.553347	0.5	0.5	0	0.5	0.0749085	0.387062
	glycerolauto	1.85035	0.16968	3.72081	0.150135	1.87046	0.261572	2.27929	0.13903	1.07568	0.231988	0.7029	0.284998	64.8297	0.296054	0.481258	0.185077	1.65821	0.118912	0	0.488224	-0.0842805	0.487285	-0.102905	0.661426	0.0875629	0.237084	0.487285	0.379425	0.756865	0.5	0.286422	0.756865	0.5	0.5	0	0.5	0.170457	0.583878
	mg1655_acetate	1.88313	0.140131	3.68362	0.119652	1.80049	0.225136	2.00197	0.122939	1.02781	0.198981	0.840822	0.22241	168.216	0.416378	0.22308	0.224196	1.81696	0.153919	0	0.428115	-0.185501	0.542387	0.0566851	0.529834	-0.033678	0.420014	0.542387	0.465484	0.62123	0.5	0.192963	0.62123	0.5	0.5	0	0.5	0.142516	0.533884
	mg1655_glucose	2.5132	0.139929	4.77248	0.123745	2.25927	0.227035	1.63148	0.109939	0.822256	0.172545	1.5705	0.185304	80.3741	0.319909	0.778225	0.153518	2.82885	0.342113	1	0.504	-0.105318	0.596325	0.125574	0.199072	-0.106172	0.363568	0.596325	0.383528	0.304281	0.5	0.0462936	0.304281	0.5	0.5	0	0.5	0.0367035	0.270937
	mg1655_glycerol11aa	2.67513	0.150767	5.13166	0.13955	2.45653	0.255146	1.77316	0.110921	0.880045	0.181252	1.67925	0.214536	118.592	0.362822	0.547309	0.192215	2.96272	0.499551	1	0.489316	-0.0844184	0.560833	0.0588422	0.114916	-0.158755	0.271594	0.560833	0.283645	0.215502	0.5	0.0232205	0.215502	0.5	0.5	0	0.5	0.0306692	0.247666
	mg1655_acetate_uracil	1.81625	0.109016	3.50129	0.0955378	1.68503	0.18294	1.83076	0.111328	0.913725	0.212114	0.835264	0.194728	147.26	0.243784	0.272484	0.199445	1.91762	0.103583	0	0.423343	-0.182923	0.350836	-0.141419	0.349206	-0.267462	0.0632125	0.350836	0.21626	0.730018	0.5	0.266463	0.730018	0.5	0.5	0	0.5	0.160628	0.566795
	mg1655_glycerol6aa_uracil	1.9988	0.127995	3.82487	0.107101	1.82606	0.197389	1.29138	0.136343	0.616337	0.198889	1.26675	0.170008	124.754	0.132777	0.519556	0.117415	3.00153	0.200296	1	0.493019	-0.149455	0.594015	0.0389215	0.092167	-0.321129	0.502663	0.594015	0.528666	0.559168	0.5	0.156335	0.559168	0.5	0.5	0	0.5	0.0487357	0.312204
	mg1655_glucose_uracil	2.41845	0.18553	4.59122	0.149326	2.17277	0.223202	1.54527	0.149525	0.778623	0.237947	1.52297	0.212596	87.6951	0.213415	0.69805	0.134723	2.77312	0.192903	1	0.708936	0.076997	0.696146	0.324394	0.328543	-0.00897574	0.588862	0.696146	0.626109	0.608404	0.5	0.185077	0.608404	0.5	0.5	0	0.5	0.0492018	0.313694
	ncm3722_arginine	1.48158	0.109967	2.94081	0.0850877	1.45923	0.143296	1.76235	0.110152	0.875659	0.177803	0.589232	0.166824	75.4674	0.1448	0.371803	0.143264	1.59552	0.0771943	0	0.557229	-0.112329	0.59533	0.125809	0.634562	-0.179767	0.350182	0.59533	0.513369	0.817293	0.5	0.333984	0.817293	0.5	0.5	0	0.5	0.227706	0.674842
	ncm3722_glucose	1.89662	0.11385	3.79248	0.0899083	1.89586	0.156683	1.44469	0.0837119	0.721375	0.140714	1.1739	0.137021	58.2975	0.0977829	0.970238	0.0834053	2.58059	0.115551	1	0.506968	-0.144985	0.529725	0.0369519	0.332234	-0.0237918	0.503907	0.529725	0.511669	0.585336	0.5	0.171309	0.585336	0.5	0.5	0	0.5	0.0585965	0.342335
	ncm3722_glucose12aa	2.82379	0.119681	5.60835	0.107314	2.78456	0.18019	1.12132	0.102621	0.562091	0.190411	2.24351	0.132834	66.1462	0.0795513	1.41174	0.0597733	4.79604	0.156536	2	0.552328	-0.011032	0.336908	-0.180725	0.145963	-0.0456733	0.389487	0.336908	0.37191	0.546252	0.5	0.149196	0.546252	0.5	0.5	0	0.5	0.0206105	0.203029
	3610_gly	4.05475	0.280385	7.81227	0.25836	3.7575	0.408116	1.60967	0.115849	0.802807	0.217795	2.96574	0.302873	55.5292	0.143603	1.67282	0.108544	4.91257	0.282235	2	0.656743	0.122778	0.292723	-0.24792	0.236368	0.13716	0.419341	0.292723	0.397923	0.377565	0.5	0.0712777	0.377565	0.5	0.5	0	0.5	0.00623631	0.111681
	3610_man	2.55655	0.180509	4.89773	0.166366	2.34099	0.305466	1.51779	0.0945915	0.75547	0.159923	1.54868	0.217999	64.6429	0.131929	1.08286	0.131143	3.2084	0.198352	1	0.486003	-0.0909066	0.44052	-0.110972	0.0391227	-0.174071	0.303664	0.44052	0.327608	0.428886	0.5	0.0919714	0.428886	0.5	0.5	0	0.5	0.0204701	0.202337
	3610_suc	2.17437	0.195722	4.10042	0.182936	1.9253	0.34015	1.44753	0.101321	0.714111	0.159905	1.24121	0.257736	92.5939	0.165561	0.670806	0.163966	2.81591	0.19691	1	0.493421	-0.0838073	0.443501	-0.141433	0.105455	-0.124005	0.369433	0.443501	0.383159	0.455692	0.5	0.103828	0.455692	0.5	0.5	0	0.5	0.0203706	0.201844

## Sheet: DataS2 - correlations
	Experiment	rho_i_exp	rho_d_exp	rho_id_exp	rho_i_sHC	rho_d_sHC	rho_id_sHC	rho_i_IA	rho_d_IA	rho_id_IA	rho_i_IDA	rho_d_IDA	rho_id_IDA	rho_i_RDA	rho_d_RDA	rho_id_RDA
	glycerol	0.38	0.34	0.72	0.38	0.36	0.82	0.5	0.34	0.82	0.5	0.5	0	0.5	0.23	0.67
	glucose	0.47	0.64	0.39	0.47	0.39	0.61	0.5	0.19	0.61	0.5	0.5	0	0.5	0.11	0.47
	glucose8aa	0.4	0.5	0.26	0.4	0.25	0.55	0.5	0.15	0.55	0.5	0.5	0	0.5	0.07	0.39
	glycerolauto	0.49	0.49	0.66	0.49	0.38	0.76	0.5	0.29	0.76	0.5	0.5	0	0.5	0.17	0.58
	mg1655_acetate	0.54	0.43	0.53	0.54	0.47	0.62	0.5	0.19	0.62	0.5	0.5	0	0.5	0.14	0.53
	mg1655_glucose	0.6	0.5	0.2	0.6	0.38	0.3	0.5	0.05	0.3	0.5	0.5	0	0.5	0.04	0.27
	mg1655_glycerol11aa	0.56	0.49	0.11	0.56	0.28	0.22	0.5	0.02	0.22	0.5	0.5	0	0.5	0.03	0.25
	mg1655_acetate_uracil	0.35	0.42	0.35	0.35	0.22	0.73	0.5	0.27	0.73	0.5	0.5	0	0.5	0.16	0.57
	mg1655_glycerol6aa_uracil	0.59	0.49	0.09	0.59	0.53	0.56	0.5	0.16	0.56	0.5	0.5	0	0.5	0.05	0.31
	mg1655_glucose_uracil	0.7	0.71	0.33	0.7	0.63	0.61	0.5	0.19	0.61	0.5	0.5	0	0.5	0.05	0.31
	ncm3722_arginine	0.6	0.56	0.63	0.6	0.51	0.82	0.5	0.33	0.82	0.5	0.5	0	0.5	0.23	0.67
	ncm3722_glucose	0.53	0.51	0.33	0.53	0.51	0.59	0.5	0.17	0.59	0.5	0.5	0	0.5	0.06	0.34
	ncm3722_glucose12aa	0.34	0.55	0.15	0.34	0.37	0.55	0.5	0.15	0.55	0.5	0.5	0	0.5	0.02	0.2
	3610_gly	0.29	0.66	0.24	0.29	0.4	0.38	0.5	0.07	0.38	0.5	0.5	0	0.5	0.01	0.11
	3610_man	0.44	0.49	0.04	0.44	0.33	0.43	0.5	0.09	0.43	0.5	0.5	0	0.5	0.02	0.2
	3610_suc	0.44	0.49	0.11	0.44	0.38	0.46	0.5	0.1	0.46	0.5	0.5	0	0.5	0.02	0.2
